# Supplementary material for: Targeted Delivery of mRNA to the Heart via Extracellular Vesicles or Lipid Nanoparticles
Source: J Extracell Vesicles. 2026 Jun 11;15(6):e70324. doi: 10.1002/jev2.70324 (PMC13257898; doi:10.1002/jev2.70324)
Supplement: Supplementary file 2 — Supporting Information:jev270324‐sup‐0002‐TableS1.xlsx [file JEV2-15-e70324-s003.xlsx]

## Sheet: 900019_Standard_2025-03-28
Supplementary table 1: Organ-specific total cytokine responses induced by LNPs and CPC-EVs
SampleID	Assay	UniProt	OlinkID	Ct	NPX	Quantified Value	Unit
Plasma_CPC_EVs_1	Cxcl1	P12850	OID06166	8.28504	11.83075	78.75856	pg/mL
Plasma_CPC_EVs_1	Il4	P07750	OID06167	20.56455	2.34430	0.45165	pg/mL
Plasma_CPC_EVs_1	Il6	P08505	OID06168	20.50398	3.94965	22.56809	pg/mL
Plasma_CPC_EVs_1	Fgf21	Q9JJN1	OID06169	12.66941	10.34205	279.69832	pg/mL
Plasma_CPC_EVs_1	Il21	Q9ES17	OID06170	22.72554	0.41891	2.29626	pg/mL
Plasma_CPC_EVs_1	Csf3	P09920	OID06171	8.72647	11.61949	947.68161	pg/mL
Plasma_CPC_EVs_1	Il33	Q8BVZ5	OID06173	18.92258	3.32619	2.29178	pg/mL
Plasma_CPC_EVs_1	Il9	P15247	OID06174	17.98151	4.71047	1.28827	pg/mL
Plasma_CPC_EVs_1	Cxcl2	P10889	OID06175	10.75398	5.84980	3.47653	pg/mL
Plasma_CPC_EVs_1	Csf1	P07141	OID06176	15.62367	8.53398	6694.97908	pg/mL
Plasma_CPC_EVs_1	Ctla4	P09793	OID06177	21.43152	3.14520	0.23316	pg/mL
Plasma_CPC_EVs_1	Ifng	P01580	OID06178	18.05988	5.71934	1.26711	pg/mL
Plasma_CPC_EVs_1	Cxcl11	Q9JHH5	OID06180	22.48441	1.12072	0.09997	pg/mL
Plasma_CPC_EVs_1	Ccl5	P30882	OID06181	16.39998	8.44709	132.12942	pg/mL
Plasma_CPC_EVs_1	Il17a	Q62386	OID06182	18.81023	5.66245	1.48164	pg/mL
Plasma_CPC_EVs_1	Pdcd1lg2	Q9WUL5	OID06183	8.38220	13.21742	2320.55456	pg/mL
Plasma_CPC_EVs_1	Il1b	P10749	OID06184	19.74586	3.87088	0.73274	pg/mL
Plasma_CPC_EVs_1	Il7	P10168	OID06186	23.68489	1.03125	0.38042	pg/mL
Plasma_CPC_EVs_1	Ccl17	Q9WUZ6	OID06187	21.25268	3.71616	119.87860	pg/mL
Plasma_CPC_EVs_1	Cd274	Q9EP73	OID06188	19.13540	4.28695	62.99644	pg/mL
Plasma_CPC_EVs_1	Hgf	Q08048	OID06189	8.83314	11.32153	893.61075	pg/mL
Plasma_CPC_EVs_1	Il17f	Q7TNI7	OID06190	19.05518	3.93720	1.86274	pg/mL
Plasma_CPC_EVs_1	Il31	Q6EAL8	OID06191	24.23963	-1.44534	NA	pg/mL
Plasma_CPC_EVs_1	Ccl2	P10148	OID06192	5.82445	12.82098	1842.25570	pg/mL
Plasma_CPC_EVs_1	Tnf	P06804	OID06193	20.94933	4.12755	9.43981	pg/mL
Plasma_CPC_EVs_1	Il22	Q9JJY9	OID06196	13.20449	4.82190	14.60091	pg/mL
Plasma_CPC_EVs_1	Il10	P18893	OID06197	15.90598	4.18613	7.34556	pg/mL
Plasma_CPC_EVs_1	Ccl12	Q62401	OID06198	13.91809	8.15723	207.93831	pg/mL
Plasma_CPC_EVs_1	Ccl4	P14097	OID06199	15.92873	8.50296	50.01851	pg/mL
Plasma_CPC_EVs_1	Il1a	P01582	OID06200	15.09960	6.89404	37.45395	pg/mL
Plasma_CPC_EVs_1	Ifnl2	Q4VK74	OID06201	18.97727	2.49233	0.43667	pg/mL
Plasma_CPC_EVs_1	Il3	P01586	OID06202	21.87031	1.30339	0.11216	pg/mL
Plasma_CPC_EVs_1	Cxcl12	P40224	OID06203	21.91527	-0.06269	NA	pg/mL
Plasma_CPC_EVs_1	Ccl22	O88430	OID06204	9.82544	12.89667	182.30477	pg/mL
Plasma_CPC_EVs_1	Il12a_Il12b	P43431_P43432	OID06205	21.02390	3.05615	1.25828	pg/mL
Plasma_CPC_EVs_1	Ccl11	P48298	OID06206	12.63024	10.04014	484.89236	pg/mL
Plasma_CPC_EVs_1	Ifna2	P01573	OID06207	18.97097	5.38887	0.63014	pg/mL
Plasma_CPC_EVs_1	Csf2	P01587	OID06208	22.74630	1.61708	0.10019	pg/mL
Plasma_CPC_EVs_1	Il5	P04401	OID06209	18.98636	5.15261	0.56102	pg/mL
Plasma_CPC_EVs_1	Cxcl9	P18340	OID06210	5.77261	14.10429	5655.39255	pg/mL
Plasma_CPC_EVs_1	Il16	O54824	OID06211	11.35494	7.11957	844.18521	pg/mL
Plasma_CPC_EVs_1	Il2	P04351	OID06212	21.13754	3.26484	1.73009	pg/mL
Plasma_CPC_EVs_1	Il27	Q8K3I6	OID06213	20.33322	3.92768	12.09648	pg/mL
Plasma_CPC_EVs_2	Cxcl1	P12850	OID06166	8.29375	11.79904	76.92744	pg/mL
Plasma_CPC_EVs_2	Il4	P07750	OID06167	20.61307	2.27278	0.42226	pg/mL
Plasma_CPC_EVs_2	Il6	P08505	OID06168	20.83800	3.59264	16.89939	pg/mL
Plasma_CPC_EVs_2	Fgf21	Q9JJN1	OID06169	12.58294	10.40552	291.56599	pg/mL
Plasma_CPC_EVs_2	Il21	Q9ES17	OID06170	22.00753	1.11392	6.82934	pg/mL
Plasma_CPC_EVs_2	Csf3	P09920	OID06171	8.73753	11.58544	923.81908	pg/mL
Plasma_CPC_EVs_2	Il33	Q8BVZ5	OID06173	18.80181	3.42396	2.50195	pg/mL
Plasma_CPC_EVs_2	Il9	P15247	OID06174	17.88381	4.78517	1.36197	pg/mL
Plasma_CPC_EVs_2	Cxcl2	P10889	OID06175	10.70015	5.88064	3.55002	pg/mL
Plasma_CPC_EVs_2	Csf1	P07141	OID06176	15.55839	8.57627	6906.20580	pg/mL
Plasma_CPC_EVs_2	Ctla4	P09793	OID06177	21.29428	3.25945	0.25838	pg/mL
Plasma_CPC_EVs_2	Ifng	P01580	OID06178	18.00912	5.74710	1.29268	pg/mL
Plasma_CPC_EVs_2	Cxcl11	Q9JHH5	OID06180	23.19205	0.39009	0.02259	pg/mL
Plasma_CPC_EVs_2	Ccl5	P30882	OID06181	16.21450	8.60957	143.61538	pg/mL
Plasma_CPC_EVs_2	Il17a	Q62386	OID06182	18.79210	5.65759	1.47639	pg/mL
Plasma_CPC_EVs_2	Pdcd1lg2	Q9WUL5	OID06183	8.30026	13.27636	2428.65052	pg/mL
Plasma_CPC_EVs_2	Il1b	P10749	OID06184	19.81383	3.77992	0.67957	pg/mL
Plasma_CPC_EVs_2	Il7	P10168	OID06186	24.20505	0.48809	0.11360	pg/mL
Plasma_CPC_EVs_2	Ccl17	Q9WUZ6	OID06187	20.99024	3.95561	133.17559	pg/mL
Plasma_CPC_EVs_2	Cd274	Q9EP73	OID06188	19.23688	4.16248	57.46090	pg/mL
Plasma_CPC_EVs_2	Hgf	Q08048	OID06189	8.76355	11.36813	923.48251	pg/mL
Plasma_CPC_EVs_2	Il17f	Q7TNI7	OID06190	19.16468	3.80471	1.66140	pg/mL
Plasma_CPC_EVs_2	Il31	Q6EAL8	OID06191	22.77375	-0.00245	NA	pg/mL
Plasma_CPC_EVs_2	Ccl2	P10148	OID06192	5.83133	12.79111	1795.73104	pg/mL
Plasma_CPC_EVs_2	Tnf	P06804	OID06193	20.93306	4.12083	9.39924	pg/mL
Plasma_CPC_EVs_2	Il22	Q9JJY9	OID06196	13.23011	4.77328	14.11749	pg/mL
Plasma_CPC_EVs_2	Il10	P18893	OID06197	15.92458	4.14453	7.11721	pg/mL
Plasma_CPC_EVs_2	Ccl12	Q62401	OID06198	13.94326	8.10906	201.70393	pg/mL
Plasma_CPC_EVs_2	Ccl4	P14097	OID06199	15.92050	8.48820	49.46861	pg/mL
Plasma_CPC_EVs_2	Il1a	P01582	OID06200	15.18196	6.78869	34.97338	pg/mL
Plasma_CPC_EVs_2	Ifnl2	Q4VK74	OID06201	18.88641	2.56019	0.46488	pg/mL
Plasma_CPC_EVs_2	Il3	P01586	OID06202	21.42358	1.72712	0.18949	pg/mL
Plasma_CPC_EVs_2	Cxcl12	P40224	OID06203	22.72633	-0.89674	NA	pg/mL
Plasma_CPC_EVs_2	Ccl22	O88430	OID06204	9.77868	12.92044	185.32256	pg/mL
Plasma_CPC_EVs_2	Il12a_Il12b	P43431_P43432	OID06205	21.15307	2.90399	1.10175	pg/mL
Plasma_CPC_EVs_2	Ccl11	P48298	OID06206	12.61269	10.03469	483.15245	pg/mL
Plasma_CPC_EVs_2	Ifna2	P01573	OID06207	19.05441	5.28243	0.58401	pg/mL
Plasma_CPC_EVs_2	Csf2	P01587	OID06208	22.42721	1.91318	0.14635	pg/mL
Plasma_CPC_EVs_2	Il5	P04401	OID06209	18.88956	5.22642	0.59169	pg/mL
Plasma_CPC_EVs_2	Cxcl9	P18340	OID06210	5.73736	14.11655	5720.91812	pg/mL
Plasma_CPC_EVs_2	Il16	O54824	OID06211	11.23296	7.21856	898.64292	pg/mL
Plasma_CPC_EVs_2	Il2	P04351	OID06212	21.07536	3.30402	1.78846	pg/mL
Plasma_CPC_EVs_2	Il27	Q8K3I6	OID06213	19.96471	4.27319	15.56329	pg/mL
Plasma_CPC_EVs_3	Cxcl1	P12850	OID06166	8.25884	11.83235	78.85227	pg/mL
Plasma_CPC_EVs_3	Il4	P07750	OID06167	20.70883	2.17542	0.38476	pg/mL
Plasma_CPC_EVs_3	Il6	P08505	OID06168	20.75485	3.67418	18.07782	pg/mL
Plasma_CPC_EVs_3	Fgf21	Q9JJN1	OID06169	12.52309	10.46377	302.90843	pg/mL
Plasma_CPC_EVs_3	Il21	Q9ES17	OID06170	23.16663	-0.04679	0.70783	pg/mL
Plasma_CPC_EVs_3	Csf3	P09920	OID06171	8.67128	11.65009	969.69672	pg/mL
Plasma_CPC_EVs_3	Il33	Q8BVZ5	OID06173	18.36798	3.85619	3.63291	pg/mL
Plasma_CPC_EVs_3	Il9	P15247	OID06174	17.90835	4.75903	1.33576	pg/mL
Plasma_CPC_EVs_3	Cxcl2	P10889	OID06175	10.59162	5.98757	3.81740	pg/mL
Plasma_CPC_EVs_3	Csf1	P07141	OID06176	15.35329	8.77976	8036.17137	pg/mL
Plasma_CPC_EVs_3	Ctla4	P09793	OID06177	20.89431	3.65781	0.36484	pg/mL
Plasma_CPC_EVs_3	Ifng	P01580	OID06178	17.90723	5.84739	1.38914	pg/mL
Plasma_CPC_EVs_3	Cxcl11	Q9JHH5	OID06180	22.46453	1.11601	0.09922	pg/mL
Plasma_CPC_EVs_3	Ccl5	P30882	OID06181	15.94067	8.88180	165.16254	pg/mL
Plasma_CPC_EVs_3	Il17a	Q62386	OID06182	18.70496	5.74313	1.57122	pg/mL
Plasma_CPC_EVs_3	Pdcd1lg2	Q9WUL5	OID06183	8.27278	13.30224	2477.84059	pg/mL
Plasma_CPC_EVs_3	Il1b	P10749	OID06184	19.51466	4.07749	0.86689	pg/mL
Plasma_CPC_EVs_3	Il7	P10168	OID06186	23.62314	1.06840	0.40579	pg/mL
Plasma_CPC_EVs_3	Ccl17	Q9WUZ6	OID06187	20.98441	3.95983	133.41942	pg/mL
Plasma_CPC_EVs_3	Cd274	Q9EP73	OID06188	19.08788	4.30987	64.06339	pg/mL
Plasma_CPC_EVs_3	Hgf	Q08048	OID06189	8.59468	11.53539	1039.93687	pg/mL
Plasma_CPC_EVs_3	Il17f	Q7TNI7	OID06190	18.84477	4.12302	2.17922	pg/mL
Plasma_CPC_EVs_3	Il31	Q6EAL8	OID06191	23.07672	-0.30703	NA	pg/mL
Plasma_CPC_EVs_3	Ccl2	P10148	OID06192	5.80871	12.81212	1828.32365	pg/mL
Plasma_CPC_EVs_3	Tnf	P06804	OID06193	20.88473	4.16755	9.68431	pg/mL
Plasma_CPC_EVs_3	Il22	Q9JJY9	OID06196	13.14732	4.85447	14.93325	pg/mL
Plasma_CPC_EVs_3	Il10	P18893	OID06197	15.66755	4.39996	8.62210	pg/mL
Plasma_CPC_EVs_3	Ccl12	Q62401	OID06198	13.85137	8.19936	213.55071	pg/mL
Plasma_CPC_EVs_3	Ccl4	P14097	OID06199	15.77789	8.62921	55.01829	pg/mL
Plasma_CPC_EVs_3	Il1a	P01582	OID06200	15.05014	6.91890	38.06358	pg/mL
Plasma_CPC_EVs_3	Ifnl2	Q4VK74	OID06201	18.71671	2.72829	0.54104	pg/mL
Plasma_CPC_EVs_3	Il3	P01586	OID06202	21.67845	1.47065	0.13924	pg/mL
Plasma_CPC_EVs_3	Cxcl12	P40224	OID06203	22.53109	-0.70311	NA	pg/mL
Plasma_CPC_EVs_3	Ccl22	O88430	OID06204	9.68017	13.01735	198.18452	pg/mL
Plasma_CPC_EVs_3	Il12a_Il12b	P43431_P43432	OID06205	20.75378	3.30168	1.54938	pg/mL
Plasma_CPC_EVs_3	Ccl11	P48298	OID06206	12.40423	10.24155	554.05303	pg/mL
Plasma_CPC_EVs_3	Ifna2	P01573	OID06207	18.78057	5.55467	0.70884	pg/mL
Plasma_CPC_EVs_3	Csf2	P01587	OID06208	21.92596	2.41282	0.25782	pg/mL
Plasma_CPC_EVs_3	Il5	P04401	OID06209	18.51166	5.60272	0.77270	pg/mL
Plasma_CPC_EVs_3	Cxcl9	P18340	OID06210	5.70385	14.14846	5895.51602	pg/mL
Plasma_CPC_EVs_3	Il16	O54824	OID06211	10.94819	7.50172	1075.15801	pg/mL
Plasma_CPC_EVs_3	Il2	P04351	OID06212	20.84092	3.53686	2.16995	pg/mL
Plasma_CPC_EVs_3	Il27	Q8K3I6	OID06213	19.88161	4.35469	16.49620	pg/mL
Plasma_LNPs_1	Cxcl1	P12850	OID06166	7.97509	12.17494	101.91314	pg/mL
Plasma_LNPs_1	Il4	P07750	OID06167	20.11900	2.82408	0.69570	pg/mL
Plasma_LNPs_1	Il6	P08505	OID06168	19.66311	4.82477	43.47355	pg/mL
Plasma_LNPs_1	Fgf21	Q9JJN1	OID06169	14.06701	8.97870	115.09836	pg/mL
Plasma_LNPs_1	Il21	Q9ES17	OID06170	22.70626	0.47242	2.54422	pg/mL
Plasma_LNPs_1	Csf3	P09920	OID06171	13.46099	6.91922	39.52564	pg/mL
Plasma_LNPs_1	Il33	Q8BVZ5	OID06173	19.23429	3.04871	1.77234	pg/mL
Plasma_LNPs_1	Il9	P15247	OID06174	18.08306	4.64316	1.22497	pg/mL
Plasma_LNPs_1	Cxcl2	P10889	OID06175	11.05918	5.57885	2.89368	pg/mL
Plasma_LNPs_1	Csf1	P07141	OID06176	14.99165	9.20024	11125.61381	pg/mL
Plasma_LNPs_1	Ctla4	P09793	OID06177	20.94880	3.66216	0.36618	pg/mL
Plasma_LNPs_1	Ifng	P01580	OID06178	17.52381	6.28964	1.90112	pg/mL
Plasma_LNPs_1	Cxcl11	Q9JHH5	OID06180	22.43224	1.20714	0.11446	pg/mL
Plasma_LNPs_1	Ccl5	P30882	OID06181	17.49958	7.38173	76.38717	pg/mL
Plasma_LNPs_1	Il17a	Q62386	OID06182	19.55690	4.95003	0.87149	pg/mL
Plasma_LNPs_1	Pdcd1lg2	Q9WUL5	OID06183	8.32350	13.31036	2493.49399	pg/mL
Plasma_LNPs_1	Il1b	P10749	OID06184	20.87544	2.77555	0.27649	pg/mL
Plasma_LNPs_1	Il7	P10168	OID06186	23.34853	1.40185	0.68402	pg/mL
Plasma_LNPs_1	Ccl17	Q9WUZ6	OID06187	21.87466	3.12842	91.20807	pg/mL
Plasma_LNPs_1	Cd274	Q9EP73	OID06188	18.97155	4.48504	72.73812	pg/mL
Plasma_LNPs_1	Hgf	Q08048	OID06189	8.67901	11.50990	1021.20703	pg/mL
Plasma_LNPs_1	Il17f	Q7TNI7	OID06190	19.07183	3.95480	1.89096	pg/mL
Plasma_LNPs_1	Il31	Q6EAL8	OID06191	22.55432	0.27421	0.01156	pg/mL
Plasma_LNPs_1	Ccl2	P10148	OID06192	4.58025	14.09942	5977.54105	pg/mL
Plasma_LNPs_1	Tnf	P06804	OID06193	20.35221	4.75891	13.96852	pg/mL
Plasma_LNPs_1	Il22	Q9JJY9	OID06196	12.97660	5.08403	17.48127	pg/mL
Plasma_LNPs_1	Il10	P18893	OID06197	14.68214	5.44421	18.08753	pg/mL
Plasma_LNPs_1	Ccl12	Q62401	OID06198	12.26878	9.84078	613.38333	pg/mL
Plasma_LNPs_1	Ccl4	P14097	OID06199	14.61108	9.85486	151.06479	pg/mL
Plasma_LNPs_1	Il1a	P01582	OID06200	15.86133	6.16655	23.23832	pg/mL
Plasma_LNPs_1	Ifnl2	Q4VK74	OID06201	16.45678	5.04705	3.23917	pg/mL
Plasma_LNPs_1	Il3	P01586	OID06202	21.12535	2.08259	0.28004	pg/mL
Plasma_LNPs_1	Cxcl12	P40224	OID06203	21.91599	-0.02917	NA	pg/mL
Plasma_LNPs_1	Ccl22	O88430	OID06204	9.82521	12.93114	186.69909	pg/mL
Plasma_LNPs_1	Il12a_Il12b	P43431_P43432	OID06205	21.19491	2.91938	1.11682	pg/mL
Plasma_LNPs_1	Ccl11	P48298	OID06206	12.45255	10.25206	557.93669	pg/mL
Plasma_LNPs_1	Ifna2	P01573	OID06207	15.60865	8.78543	6.33431	pg/mL
Plasma_LNPs_1	Csf2	P01587	OID06208	22.90463	1.49299	0.08436	pg/mL
Plasma_LNPs_1	Il5	P04401	OID06209	19.30744	4.86578	0.45475	pg/mL
Plasma_LNPs_1	Cxcl9	P18340	OID06210	5.56397	14.34717	7127.22299	pg/mL
Plasma_LNPs_1	Il16	O54824	OID06211	10.98259	7.52617	1091.98244	pg/mL
Plasma_LNPs_1	Il2	P04351	OID06212	20.65410	3.78252	2.64413	pg/mL
Plasma_LNPs_1	Il27	Q8K3I6	OID06213	18.68795	5.60719	38.59833	pg/mL
Plasma_LNPs_2	Cxcl1	P12850	OID06166	7.97343	12.21976	105.42678	pg/mL
Plasma_LNPs_2	Il4	P07750	OID06167	20.14163	2.84462	0.70821	pg/mL
Plasma_LNPs_2	Il6	P08505	OID06168	18.96743	5.56361	72.39770	pg/mL
Plasma_LNPs_2	Fgf21	Q9JJN1	OID06169	14.04634	9.04253	119.97479	pg/mL
Plasma_LNPs_2	Il21	Q9ES17	OID06170	22.92183	0.30002	1.79689	pg/mL
Plasma_LNPs_2	Csf3	P09920	OID06171	13.47497	6.94840	40.28079	pg/mL
Plasma_LNPs_2	Il33	Q8BVZ5	OID06173	18.92663	3.39954	2.44803	pg/mL
Plasma_LNPs_2	Il9	P15247	OID06174	18.05731	4.71207	1.28981	pg/mL
Plasma_LNPs_2	Cxcl2	P10889	OID06175	10.94260	5.73859	3.22410	pg/mL
Plasma_LNPs_2	Csf1	P07141	OID06176	14.97927	9.25578	11630.13273	pg/mL
Plasma_LNPs_2	Ctla4	P09793	OID06177	21.15606	3.49807	0.31842	pg/mL
Plasma_LNPs_2	Ifng	P01580	OID06178	17.46441	6.39220	2.04304	pg/mL
Plasma_LNPs_2	Cxcl11	Q9JHH5	OID06180	22.17478	1.50776	0.17673	pg/mL
Plasma_LNPs_2	Ccl5	P30882	OID06181	17.57475	7.34972	75.13189	pg/mL
Plasma_LNPs_2	Il17a	Q62386	OID06182	19.29018	5.25991	1.10096	pg/mL
Plasma_LNPs_2	Pdcd1lg2	Q9WUL5	OID06183	8.19521	13.48181	2850.48153	pg/mL
Plasma_LNPs_2	Il1b	P10749	OID06184	21.35902	2.33513	0.17675	pg/mL
Plasma_LNPs_2	Il7	P10168	OID06186	22.97984	1.81370	1.17863	pg/mL
Plasma_LNPs_2	Ccl17	Q9WUZ6	OID06187	22.03992	3.00632	85.88575	pg/mL
Plasma_LNPs_2	Cd274	Q9EP73	OID06188	19.07233	4.42742	69.78016	pg/mL
Plasma_LNPs_2	Hgf	Q08048	OID06189	8.63077	11.60130	1090.11900	pg/mL
Plasma_LNPs_2	Il17f	Q7TNI7	OID06190	19.01490	4.05489	2.05831	pg/mL
Plasma_LNPs_2	Il31	Q6EAL8	OID06191	22.72301	0.14868	NA	pg/mL
Plasma_LNPs_2	Ccl2	P10148	OID06192	4.52592	14.19692	6589.69609	pg/mL
Plasma_LNPs_2	Tnf	P06804	OID06193	20.60223	4.55206	12.31724	pg/mL
Plasma_LNPs_2	Il22	Q9JJY9	OID06196	12.85950	5.24429	19.49371	pg/mL
Plasma_LNPs_2	Il10	P18893	OID06197	14.63837	5.53114	19.19025	pg/mL
Plasma_LNPs_2	Ccl12	Q62401	OID06198	12.18960	9.96313	664.98631	pg/mL
Plasma_LNPs_2	Ccl4	P14097	OID06199	14.47379	10.03531	178.21237	pg/mL
Plasma_LNPs_2	Il1a	P01582	OID06200	15.71290	6.35814	26.37805	pg/mL
Plasma_LNPs_2	Ifnl2	Q4VK74	OID06201	16.29207	5.25493	3.73955	pg/mL
Plasma_LNPs_2	Il3	P01586	OID06202	21.02488	2.22622	0.32479	pg/mL
Plasma_LNPs_2	Cxcl12	P40224	OID06203	21.76410	0.16588	4.03886	pg/mL
Plasma_LNPs_2	Ccl22	O88430	OID06204	9.75240	13.04711	202.32190	pg/mL
Plasma_LNPs_2	Il12a_Il12b	P43431_P43432	OID06205	20.81466	3.34280	1.60323	pg/mL
Plasma_LNPs_2	Ccl11	P48298	OID06206	12.42320	10.32458	585.49733	pg/mL
Plasma_LNPs_2	Ifna2	P01573	OID06207	15.46156	8.97568	7.18572	pg/mL
Plasma_LNPs_2	Csf2	P01587	OID06208	22.12700	2.31378	0.23179	pg/mL
Plasma_LNPs_2	Il5	P04401	OID06209	19.14847	5.06791	0.52756	pg/mL
Plasma_LNPs_2	Cxcl9	P18340	OID06210	5.44980	14.50451	8308.98596	pg/mL
Plasma_LNPs_2	Il16	O54824	OID06211	10.95243	7.59948	1144.09076	pg/mL
Plasma_LNPs_2	Il2	P04351	OID06212	20.60650	3.87329	2.84020	pg/mL
Plasma_LNPs_2	Il27	Q8K3I6	OID06213	18.57916	5.75914	42.60479	pg/mL
Plasma_LNPs_3	Cxcl1	P12850	OID06166	8.18232	11.99587	89.07468	pg/mL
Plasma_LNPs_3	Il4	P07750	OID06167	20.32754	2.64370	0.59357	pg/mL
Plasma_LNPs_3	Il6	P08505	OID06168	19.73939	4.77665	42.00238	pg/mL
Plasma_LNPs_3	Fgf21	Q9JJN1	OID06169	14.28686	8.78700	101.60903	pg/mL
Plasma_LNPs_3	Il21	Q9ES17	OID06170	23.99384	-0.78700	NA	pg/mL
Plasma_LNPs_3	Csf3	P09920	OID06171	13.76040	6.64796	33.13713	pg/mL
Plasma_LNPs_3	Il33	Q8BVZ5	OID06173	19.28306	3.02811	1.73793	pg/mL
Plasma_LNPs_3	Il9	P15247	OID06174	18.36251	4.39187	1.01266	pg/mL
Plasma_LNPs_3	Cxcl2	P10889	OID06175	11.18362	5.48256	2.71123	pg/mL
Plasma_LNPs_3	Csf1	P07141	OID06176	15.26974	8.95031	9150.21837	pg/mL
Plasma_LNPs_3	Ctla4	P09793	OID06177	21.28149	3.35763	0.28182	pg/mL
Plasma_LNPs_3	Ifng	P01580	OID06178	17.85612	5.98550	1.53307	pg/mL
Plasma_LNPs_3	Cxcl11	Q9JHH5	OID06180	22.73132	0.93622	0.07341	pg/mL
Plasma_LNPs_3	Ccl5	P30882	OID06181	17.55010	7.35937	75.50812	pg/mL
Plasma_LNPs_3	Il17a	Q62386	OID06182	19.79632	4.73877	0.74097	pg/mL
Plasma_LNPs_3	Pdcd1lg2	Q9WUL5	OID06183	8.44810	13.21391	2314.29140	pg/mL
Plasma_LNPs_3	Il1b	P10749	OID06184	21.08618	2.59297	0.23083	pg/mL
Plasma_LNPs_3	Il7	P10168	OID06186	23.22737	1.55117	0.84191	pg/mL
Plasma_LNPs_3	Ccl17	Q9WUZ6	OID06187	21.99453	3.03671	87.19172	pg/mL
Plasma_LNPs_3	Cd274	Q9EP73	OID06188	19.15586	4.32890	64.96049	pg/mL
Plasma_LNPs_3	Hgf	Q08048	OID06189	8.88986	11.32721	897.19523	pg/mL
Plasma_LNPs_3	Il17f	Q7TNI7	OID06190	19.41741	3.63738	1.43321	pg/mL
Plasma_LNPs_3	Il31	Q6EAL8	OID06191	22.64178	0.21491	NA	pg/mL
Plasma_LNPs_3	Ccl2	P10148	OID06192	4.69526	14.01258	5486.09436	pg/mL
Plasma_LNPs_3	Tnf	P06804	OID06193	20.22764	4.91165	15.30670	pg/mL
Plasma_LNPs_3	Il22	Q9JJY9	OID06196	13.20237	4.88642	15.26601	pg/mL
Plasma_LNPs_3	Il10	P18893	OID06197	14.80573	5.34879	16.94352	pg/mL
Plasma_LNPs_3	Ccl12	Q62401	OID06198	12.43765	9.70007	559.23346	pg/mL
Plasma_LNPs_3	Ccl4	P14097	OID06199	14.68692	9.80718	144.73173	pg/mL
Plasma_LNPs_3	Il1a	P01582	OID06200	15.97620	6.07984	21.93676	pg/mL
Plasma_LNPs_3	Ifnl2	Q4VK74	OID06201	16.47500	5.05700	3.26163	pg/mL
Plasma_LNPs_3	Il3	P01586	OID06202	22.14486	1.09124	0.08336	pg/mL
Plasma_LNPs_3	Cxcl12	P40224	OID06203	21.69964	0.21535	7.15940	pg/mL
Plasma_LNPs_3	Ccl22	O88430	OID06204	9.96120	12.82332	173.31232	pg/mL
Plasma_LNPs_3	Il12a_Il12b	P43431_P43432	OID06205	21.59363	2.54882	0.79717	pg/mL
Plasma_LNPs_3	Ccl11	P48298	OID06206	12.68515	10.04763	487.29520	pg/mL
Plasma_LNPs_3	Ifna2	P01573	OID06207	15.64078	8.78146	6.31766	pg/mL
Plasma_LNPs_3	Csf2	P01587	OID06208	22.66534	1.76045	0.12096	pg/mL
Plasma_LNPs_3	Il5	P04401	OID06209	19.54094	4.66044	0.39000	pg/mL
Plasma_LNPs_3	Cxcl9	P18340	OID06210	5.60770	14.33161	7020.94881	pg/mL
Plasma_LNPs_3	Il16	O54824	OID06211	11.11586	7.42105	1021.51542	pg/mL
Plasma_LNPs_3	Il2	P04351	OID06212	20.83426	3.63052	2.34147	pg/mL
Plasma_LNPs_3	Il27	Q8K3I6	OID06213	18.81082	5.51248	36.28033	pg/mL
Plasma_PBS_1	Cxcl1	P12850	OID06166	8.82881	11.20099	49.67679	pg/mL
Plasma_PBS_1	Il4	P07750	OID06167	21.18517	1.63768	0.22256	pg/mL
Plasma_PBS_1	Il6	P08505	OID06168	22.99975	1.36790	1.52158	pg/mL
Plasma_PBS_1	Fgf21	Q9JJN1	OID06169	12.85547	10.07000	234.14182	pg/mL
Plasma_PBS_1	Il21	Q9ES17	OID06170	22.31703	0.74143	4.02771	pg/mL
Plasma_PBS_1	Csf3	P09920	OID06171	13.14461	7.11537	44.88300	pg/mL
Plasma_PBS_1	Il33	Q8BVZ5	OID06173	18.39870	3.76408	3.36164	pg/mL
Plasma_PBS_1	Il9	P15247	OID06174	17.74043	4.86556	1.44554	pg/mL
Plasma_PBS_1	Cxcl2	P10889	OID06175	11.42488	5.09292	2.08279	pg/mL
Plasma_PBS_1	Csf1	P07141	OID06176	15.36029	8.71137	7634.16054	pg/mL
Plasma_PBS_1	Ctla4	P09793	OID06177	20.84331	3.64742	0.36165	pg/mL
Plasma_PBS_1	Ifng	P01580	OID06178	19.39285	4.30038	0.43751	pg/mL
Plasma_PBS_1	Cxcl11	Q9JHH5	OID06180	23.50191	0.01725	0.00485	pg/mL
Plasma_PBS_1	Ccl5	P30882	OID06181	19.10268	5.65840	30.58550	pg/mL
Plasma_PBS_1	Il17a	Q62386	OID06182	18.90618	5.48052	1.29666	pg/mL
Plasma_PBS_1	Pdcd1lg2	Q9WUL5	OID06183	7.90523	13.60840	3149.75765	pg/mL
Plasma_PBS_1	Il1b	P10749	OID06184	21.91327	1.61750	0.07591	pg/mL
Plasma_PBS_1	Il7	P10168	OID06186	23.50814	1.12201	0.44425	pg/mL
Plasma_PBS_1	Ccl17	Q9WUZ6	OID06187	20.94635	3.93651	132.07685	pg/mL
Plasma_PBS_1	Cd274	Q9EP73	OID06188	19.28080	4.05557	53.03743	pg/mL
Plasma_PBS_1	Hgf	Q08048	OID06189	8.27885	11.78984	1248.77767	pg/mL
Plasma_PBS_1	Il17f	Q7TNI7	OID06190	19.27819	3.62821	1.42151	pg/mL
Plasma_PBS_1	Il31	Q6EAL8	OID06191	23.05477	-0.34647	NA	pg/mL
Plasma_PBS_1	Ccl2	P10148	OID06192	8.09350	10.46595	294.96665	pg/mL
Plasma_PBS_1	Tnf	P06804	OID06193	22.21292	2.77798	3.65897	pg/mL
Plasma_PBS_1	Il22	Q9JJY9	OID06196	13.92137	4.01903	8.25426	pg/mL
Plasma_PBS_1	Il10	P18893	OID06197	16.84063	3.16549	3.22367	pg/mL
Plasma_PBS_1	Ccl12	Q62401	OID06198	15.04802	6.94131	96.47163	pg/mL
Plasma_PBS_1	Ccl4	P14097	OID06199	18.25523	6.09049	9.64447	pg/mL
Plasma_PBS_1	Il1a	P01582	OID06200	15.92252	5.98514	20.59382	pg/mL
Plasma_PBS_1	Ifnl2	Q4VK74	OID06201	19.17806	2.20555	0.33193	pg/mL
Plasma_PBS_1	Il3	P01586	OID06202	22.07029	1.01742	0.07465	pg/mL
Plasma_PBS_1	Cxcl12	P40224	OID06203	22.80424	-1.03764	NA	pg/mL
Plasma_PBS_1	Ccl22	O88430	OID06204	9.66418	12.97194	192.04509	pg/mL
Plasma_PBS_1	Il12a_Il12b	P43431_P43432	OID06205	21.44492	2.54915	0.79741	pg/mL
Plasma_PBS_1	Ccl11	P48298	OID06206	12.48202	10.10236	505.24291	pg/mL
Plasma_PBS_1	Ifna2	P01573	OID06207	20.76815	3.50570	0.15235	pg/mL
Plasma_PBS_1	Csf2	P01587	OID06208	23.07025	1.20714	0.05455	pg/mL
Plasma_PBS_1	Il5	P04401	OID06209	18.53392	5.51907	0.72864	pg/mL
Plasma_PBS_1	Cxcl9	P18340	OID06210	9.81809	9.97282	216.35318	pg/mL
Plasma_PBS_1	Il16	O54824	OID06211	10.84192	7.54661	1106.26004	pg/mL
Plasma_PBS_1	Il2	P04351	OID06212	21.50604	2.81036	1.15942	pg/mL
Plasma_PBS_1	Il27	Q8K3I6	OID06213	21.79736	2.37755	3.34692	pg/mL
Plasma_PBS_2	Cxcl1	P12850	OID06166	8.68680	11.27778	52.51246	pg/mL
Plasma_PBS_2	Il4	P07750	OID06167	21.12420	1.63344	0.22154	pg/mL
Plasma_PBS_2	Il6	P08505	OID06168	23.10696	1.19547	1.15242	pg/mL
Plasma_PBS_2	Fgf21	Q9JJN1	OID06169	12.71040	10.14986	246.67318	pg/mL
Plasma_PBS_2	Il21	Q9ES17	OID06170	22.95744	0.03580	0.92101	pg/mL
Plasma_PBS_2	Csf3	P09920	OID06171	12.90424	7.29052	50.26943	pg/mL
Plasma_PBS_2	Il33	Q8BVZ5	OID06173	18.30338	3.79419	3.44835	pg/mL
Plasma_PBS_2	Il9	P15247	OID06174	17.54080	4.99998	1.59577	pg/mL
Plasma_PBS_2	Cxcl2	P10889	OID06175	11.30660	5.14598	2.15903	pg/mL
Plasma_PBS_2	Csf1	P07141	OID06176	15.11760	8.88884	8729.21929	pg/mL
Plasma_PBS_2	Ctla4	P09793	OID06177	20.35640	4.06912	0.51178	pg/mL
Plasma_PBS_2	Ifng	P01580	OID06178	18.98169	4.64632	0.57209	pg/mL
Plasma_PBS_2	Cxcl11	Q9JHH5	OID06180	22.70823	0.74570	0.05146	pg/mL
Plasma_PBS_2	Ccl5	P30882	OID06181	19.17735	5.51851	28.30777	pg/mL
Plasma_PBS_2	Il17a	Q62386	OID06182	18.78009	5.54140	1.35604	pg/mL
Plasma_PBS_2	Pdcd1lg2	Q9WUL5	OID06183	7.67614	13.77227	3589.21932	pg/mL
Plasma_PBS_2	Il1b	P10749	OID06184	21.69757	1.76798	0.09207	pg/mL
Plasma_PBS_2	Il7	P10168	OID06186	23.39634	1.16860	0.47953	pg/mL
Plasma_PBS_2	Ccl17	Q9WUZ6	OID06187	21.18238	3.63526	115.60988	pg/mL
Plasma_PBS_2	Cd274	Q9EP73	OID06188	19.09375	4.17740	58.10212	pg/mL
Plasma_PBS_2	Hgf	Q08048	OID06189	8.05396	11.94951	1402.89555	pg/mL
Plasma_PBS_2	Il17f	Q7TNI7	OID06190	18.99479	3.84639	1.72268	pg/mL
Plasma_PBS_2	Il31	Q6EAL8	OID06191	23.18186	-0.53877	NA	pg/mL
Plasma_PBS_2	Ccl2	P10148	OID06192	7.83224	10.66199	339.70161	pg/mL
Plasma_PBS_2	Tnf	P06804	OID06193	21.62685	3.29884	5.39732	pg/mL
Plasma_PBS_2	Il22	Q9JJY9	OID06196	13.66145	4.21374	9.50867	pg/mL
Plasma_PBS_2	Il10	P18893	OID06197	16.64960	3.29131	3.59106	pg/mL
Plasma_PBS_2	Ccl12	Q62401	OID06198	14.87563	7.04849	103.25139	pg/mL
Plasma_PBS_2	Ccl4	P14097	OID06199	18.02159	6.25891	10.74626	pg/mL
Plasma_PBS_2	Il1a	P01582	OID06200	15.75179	6.09065	22.09522	pg/mL
Plasma_PBS_2	Ifnl2	Q4VK74	OID06201	19.19127	2.12713	0.30700	pg/mL
Plasma_PBS_2	Il3	P01586	OID06202	22.71268	0.30982	0.01816	pg/mL
Plasma_PBS_2	Cxcl12	P40224	OID06203	22.28485	-0.58347	NA	pg/mL
Plasma_PBS_2	Ccl22	O88430	OID06204	9.42925	13.14167	216.07910	pg/mL
Plasma_PBS_2	Il12a_Il12b	P43431_P43432	OID06205	20.85341	3.07544	1.27937	pg/mL
Plasma_PBS_2	Ccl11	P48298	OID06206	12.30314	10.21603	544.75001	pg/mL
Plasma_PBS_2	Ifna2	P01573	OID06207	21.17622	3.03242	0.10283	pg/mL
Plasma_PBS_2	Csf2	P01587	OID06208	23.16441	1.04777	0.04142	pg/mL
Plasma_PBS_2	Il5	P04401	OID06209	18.45510	5.53267	0.73565	pg/mL
Plasma_PBS_2	Cxcl9	P18340	OID06210	9.59066	10.13504	242.18466	pg/mL
Plasma_PBS_2	Il16	O54824	OID06211	10.70749	7.61582	1156.05283	pg/mL
Plasma_PBS_2	Il2	P04351	OID06212	20.93422	3.31695	1.80807	pg/mL
Plasma_PBS_2	Il27	Q8K3I6	OID06213	22.04779	2.06190	2.45386	pg/mL
Plasma_PBS_3	Cxcl1	P12850	OID06166	8.72170	11.31293	53.86695	pg/mL
Plasma_PBS_3	Il4	P07750	OID06167	21.74997	1.07771	0.11566	pg/mL
Plasma_PBS_3	Il6	P08505	OID06168	22.45694	1.91553	3.21339	pg/mL
Plasma_PBS_3	Fgf21	Q9JJN1	OID06169	12.82812	10.10218	239.11200	pg/mL
Plasma_PBS_3	Il21	Q9ES17	OID06170	22.90668	0.15660	1.28341	pg/mL
Plasma_PBS_3	Csf3	P09920	OID06171	12.98848	7.27633	49.81007	pg/mL
Plasma_PBS_3	Il33	Q8BVZ5	OID06173	18.64644	3.52117	2.72641	pg/mL
Plasma_PBS_3	Il9	P15247	OID06174	17.57067	5.04015	1.64336	pg/mL
Plasma_PBS_3	Cxcl2	P10889	OID06175	11.30322	5.21941	2.26909	pg/mL
Plasma_PBS_3	Csf1	P07141	OID06176	15.24964	8.82685	8327.24079	pg/mL
Plasma_PBS_3	Ctla4	P09793	OID06177	20.63981	3.85575	0.43023	pg/mL
Plasma_PBS_3	Ifng	P01580	OID06178	18.89393	4.80412	0.64514	pg/mL
Plasma_PBS_3	Cxcl11	Q9JHH5	OID06180	23.15278	0.37120	0.02142	pg/mL
Plasma_PBS_3	Ccl5	P30882	OID06181	19.15019	5.61572	29.87372	pg/mL
Plasma_PBS_3	Il17a	Q62386	OID06182	18.78521	5.60631	1.42211	pg/mL
Plasma_PBS_3	Pdcd1lg2	Q9WUL5	OID06183	7.75765	13.76080	3556.37848	pg/mL
Plasma_PBS_3	Il1b	P10749	OID06184	22.16648	1.36911	0.05380	pg/mL
Plasma_PBS_3	Il7	P10168	OID06186	23.12922	1.50576	0.79149	pg/mL
Plasma_PBS_3	Ccl17	Q9WUZ6	OID06187	20.76676	4.12092	142.96954	pg/mL
Plasma_PBS_3	Cd274	Q9EP73	OID06188	19.16779	4.17341	57.92988	pg/mL
Plasma_PBS_3	Hgf	Q08048	OID06189	8.09040	11.98311	1437.91179	pg/mL
Plasma_PBS_3	Il17f	Q7TNI7	OID06190	19.10105	3.81018	1.66933	pg/mL
Plasma_PBS_3	Il31	Q6EAL8	OID06191	22.90233	-0.18920	NA	pg/mL
Plasma_PBS_3	Ccl2	P10148	OID06192	7.91189	10.65239	337.34769	pg/mL
Plasma_PBS_3	Tnf	P06804	OID06193	22.23177	2.76396	3.61900	pg/mL
Plasma_PBS_3	Il22	Q9JJY9	OID06196	13.78405	4.16118	9.15448	pg/mL
Plasma_PBS_3	Il10	P18893	OID06197	16.79510	3.21586	3.36686	pg/mL
Plasma_PBS_3	Ccl12	Q62401	OID06198	15.02391	6.97025	98.25812	pg/mL
Plasma_PBS_3	Ccl4	P14097	OID06199	18.11363	6.23691	10.59520	pg/mL
Plasma_PBS_3	Il1a	P01582	OID06200	15.83754	6.07495	21.86540	pg/mL
Plasma_PBS_3	Ifnl2	Q4VK74	OID06201	19.20026	2.18818	0.32628	pg/mL
Plasma_PBS_3	Il3	P01586	OID06202	21.69120	1.40134	0.12751	pg/mL
Plasma_PBS_3	Cxcl12	P40224	OID06203	21.94624	-0.17482	NA	pg/mL
Plasma_PBS_3	Ccl22	O88430	OID06204	9.45521	13.18575	222.82772	pg/mL
Plasma_PBS_3	Il12a_Il12b	P43431_P43432	OID06205	21.15118	2.84771	1.04806	pg/mL
Plasma_PBS_3	Ccl11	P48298	OID06206	12.33222	10.25699	559.76607	pg/mL
Plasma_PBS_3	Ifna2	P01573	OID06207	21.26632	3.01236	0.10108	pg/mL
Plasma_PBS_3	Csf2	P01587	OID06208	22.68633	1.59589	0.09735	pg/mL
Plasma_PBS_3	Il5	P04401	OID06209	18.55843	5.49939	0.71861	pg/mL
Plasma_PBS_3	Cxcl9	P18340	OID06210	9.68829	10.10745	237.57084	pg/mL
Plasma_PBS_3	Il16	O54824	OID06211	10.83291	7.56045	1116.03374	pg/mL
Plasma_PBS_3	Il2	P04351	OID06212	21.57433	2.74689	1.09360	pg/mL
Plasma_PBS_3	Il27	Q8K3I6	OID06213	22.24948	1.93025	2.13968	pg/mL
Heart_CPC_EVs_1	Cxcl1	P12850	OID06166	15.36460	4.66521	0.56653	pg/mL
Heart_CPC_EVs_1	Il4	P07750	OID06167	22.24386	0.57900	0.05713	pg/mL
Heart_CPC_EVs_1	Il6	P08505	OID06168	23.21068	1.15698	1.07898	pg/mL
Heart_CPC_EVs_1	Fgf21	Q9JJN1	OID06169	21.59890	1.32659	0.28534	pg/mL
Heart_CPC_EVs_1	Il21	Q9ES17	OID06170	23.91549	-0.85702	NA	pg/mL
Heart_CPC_EVs_1	Csf3	P09920	OID06171	17.06653	3.19346	2.85159	pg/mL
Heart_CPC_EVs_1	Il33	Q8BVZ5	OID06173	16.73680	5.42599	12.22368	pg/mL
Heart_CPC_EVs_1	Il9	P15247	OID06174	22.56374	0.04227	NA	pg/mL
Heart_CPC_EVs_1	Cxcl2	P10889	OID06175	16.62219	-0.10438	NA	pg/mL
Heart_CPC_EVs_1	Csf1	P07141	OID06176	22.59963	1.47205	37.12060	pg/mL
Heart_CPC_EVs_1	Ctla4	P09793	OID06177	24.26165	0.22910	NA	pg/mL
Heart_CPC_EVs_1	Ifng	P01580	OID06178	22.55731	1.13593	0.01939	pg/mL
Heart_CPC_EVs_1	Cxcl11	Q9JHH5	OID06180	23.39322	0.12595	0.00903	pg/mL
Heart_CPC_EVs_1	Ccl5	P30882	OID06181	22.37701	2.38409	3.64078	pg/mL
Heart_CPC_EVs_1	Il17a	Q62386	OID06182	25.73682	-1.35010	NA	pg/mL
Heart_CPC_EVs_1	Pdcd1lg2	Q9WUL5	OID06183	19.73327	1.78037	0.57904	pg/mL
Heart_CPC_EVs_1	Il1b	P10749	OID06184	20.38132	3.14945	0.39285	pg/mL
Heart_CPC_EVs_1	Il7	P10168	OID06186	25.66156	-1.03140	NA	pg/mL
Heart_CPC_EVs_1	Ccl17	Q9WUZ6	OID06187	999.00000	NA	NA	pg/mL
Heart_CPC_EVs_1	Cd274	Q9EP73	OID06188	18.15068	5.18570	118.59483	pg/mL
Heart_CPC_EVs_1	Hgf	Q08048	OID06189	13.89142	6.17727	30.70914	pg/mL
Heart_CPC_EVs_1	Il17f	Q7TNI7	OID06190	23.27997	-0.37356	NA	pg/mL
Heart_CPC_EVs_1	Il31	Q6EAL8	OID06191	24.09655	-1.38824	NA	pg/mL
Heart_CPC_EVs_1	Ccl2	P10148	OID06192	12.24616	6.31330	18.10294	pg/mL
Heart_CPC_EVs_1	Tnf	P06804	OID06193	26.80183	-1.81092	NA	pg/mL
Heart_CPC_EVs_1	Il22	Q9JJY9	OID06196	17.90351	0.03691	0.04521	pg/mL
Heart_CPC_EVs_1	Il10	P18893	OID06197	20.10878	-0.10264	NA	pg/mL
Heart_CPC_EVs_1	Ccl12	Q62401	OID06198	17.99561	3.99374	13.25789	pg/mL
Heart_CPC_EVs_1	Ccl4	P14097	OID06199	23.05216	1.29356	0.29693	pg/mL
Heart_CPC_EVs_1	Il1a	P01582	OID06200	20.69524	1.21243	0.35418	pg/mL
Heart_CPC_EVs_1	Ifnl2	Q4VK74	OID06201	21.80577	-0.42215	NA	pg/mL
Heart_CPC_EVs_1	Il3	P01586	OID06202	23.77652	-0.68879	NA	pg/mL
Heart_CPC_EVs_1	Cxcl12	P40224	OID06203	22.91740	-1.15079	NA	pg/mL
Heart_CPC_EVs_1	Ccl22	O88430	OID06204	18.59942	4.03672	0.50177	pg/mL
Heart_CPC_EVs_1	Il12a_Il12b	P43431_P43432	OID06205	27.82922	-3.83515	NA	pg/mL
Heart_CPC_EVs_1	Ccl11	P48298	OID06206	21.06613	1.51827	1.03949	pg/mL
Heart_CPC_EVs_1	Ifna2	P01573	OID06207	24.85426	-0.58040	NA	pg/mL
Heart_CPC_EVs_1	Csf2	P01587	OID06208	25.61333	-1.33593	NA	pg/mL
Heart_CPC_EVs_1	Il5	P04401	OID06209	24.73152	-0.67852	NA	pg/mL
Heart_CPC_EVs_1	Cxcl9	P18340	OID06210	10.66151	9.12942	121.62470	pg/mL
Heart_CPC_EVs_1	Il16	O54824	OID06211	11.74688	6.64166	624.64393	pg/mL
Heart_CPC_EVs_1	Il2	P04351	OID06212	24.02133	0.29507	0.02662	pg/mL
Heart_CPC_EVs_1	Il27	Q8K3I6	OID06213	24.87775	-0.70282	NA	pg/mL
Heart_CPC_EVs_2	Cxcl1	P12850	OID06166	16.19503	3.83591	0.30702	pg/mL
Heart_CPC_EVs_2	Il4	P07750	OID06167	22.96153	-0.13753	0.01228	pg/mL
Heart_CPC_EVs_2	Il6	P08505	OID06168	24.53713	-0.16835	NA	pg/mL
Heart_CPC_EVs_2	Fgf21	Q9JJN1	OID06169	22.11917	0.80745	0.13863	pg/mL
Heart_CPC_EVs_2	Il21	Q9ES17	OID06170	23.26507	-0.20548	0.37215	pg/mL
Heart_CPC_EVs_2	Csf3	P09920	OID06171	17.92379	2.33733	1.33210	pg/mL
Heart_CPC_EVs_2	Il33	Q8BVZ5	OID06173	17.48420	4.67972	7.01689	pg/mL
Heart_CPC_EVs_2	Il9	P15247	OID06174	22.80255	-0.19542	NA	pg/mL
Heart_CPC_EVs_2	Cxcl2	P10889	OID06175	17.20433	-0.68539	NA	pg/mL
Heart_CPC_EVs_2	Csf1	P07141	OID06176	22.79378	1.27902	29.13386	pg/mL
Heart_CPC_EVs_2	Ctla4	P09793	OID06177	25.38870	-0.89683	NA	pg/mL
Heart_CPC_EVs_2	Ifng	P01580	OID06178	23.40975	0.28462	0.00359	pg/mL
Heart_CPC_EVs_2	Cxcl11	Q9JHH5	OID06180	23.39220	0.12809	0.00912	pg/mL
Heart_CPC_EVs_2	Ccl5	P30882	OID06181	24.43342	0.32880	0.25301	pg/mL
Heart_CPC_EVs_2	Il17a	Q62386	OID06182	26.67625	-2.28841	NA	pg/mL
Heart_CPC_EVs_2	Pdcd1lg2	Q9WUL5	OID06183	20.36015	1.15462	0.27268	pg/mL
Heart_CPC_EVs_2	Il1b	P10749	OID06184	21.34900	2.18291	0.14982	pg/mL
Heart_CPC_EVs_2	Il7	P10168	OID06186	24.82709	-0.19580	NA	pg/mL
Heart_CPC_EVs_2	Ccl17	Q9WUZ6	OID06187	999.00000	NA	NA	pg/mL
Heart_CPC_EVs_2	Cd274	Q9EP73	OID06188	18.82033	4.51718	74.43464	pg/mL
Heart_CPC_EVs_2	Hgf	Q08048	OID06189	14.74704	5.32279	17.33229	pg/mL
Heart_CPC_EVs_2	Il17f	Q7TNI7	OID06190	23.46347	-0.55593	NA	pg/mL
Heart_CPC_EVs_2	Il31	Q6EAL8	OID06191	24.52857	-1.81913	NA	pg/mL
Heart_CPC_EVs_2	Ccl2	P10148	OID06192	13.02940	5.53119	10.71610	pg/mL
Heart_CPC_EVs_2	Tnf	P06804	OID06193	27.97736	-2.98532	NA	pg/mL
Heart_CPC_EVs_2	Il22	Q9JJY9	OID06196	17.83559	0.10596	0.06150	pg/mL
Heart_CPC_EVs_2	Il10	P18893	OID06197	20.35446	-0.34720	NA	pg/mL
Heart_CPC_EVs_2	Ccl12	Q62401	OID06198	18.67544	3.31504	7.82760	pg/mL
Heart_CPC_EVs_2	Ccl4	P14097	OID06199	27.48370	-3.13684	NA	pg/mL
Heart_CPC_EVs_2	Il1a	P01582	OID06200	20.38498	1.52382	0.52291	pg/mL
Heart_CPC_EVs_2	Ifnl2	Q4VK74	OID06201	22.23537	-0.85062	NA	pg/mL
Heart_CPC_EVs_2	Il3	P01586	OID06202	23.87439	-0.78553	NA	pg/mL
Heart_CPC_EVs_2	Cxcl12	P40224	OID06203	21.98741	-0.21967	NA	pg/mL
Heart_CPC_EVs_2	Ccl22	O88430	OID06204	19.35011	3.28716	0.27713	pg/mL
Heart_CPC_EVs_2	Il12a_Il12b	P43431_P43432	OID06205	25.23817	-1.24296	NA	pg/mL
Heart_CPC_EVs_2	Ccl11	P48298	OID06206	21.59008	0.99545	0.56727	pg/mL
Heart_CPC_EVs_2	Ifna2	P01573	OID06207	25.18994	-0.91494	NA	pg/mL
Heart_CPC_EVs_2	Csf2	P01587	OID06208	24.84833	-0.56979	NA	pg/mL
Heart_CPC_EVs_2	Il5	P04401	OID06209	23.96759	0.08654	NA	pg/mL
Heart_CPC_EVs_2	Cxcl9	P18340	OID06210	11.46123	8.33082	71.32869	pg/mL
Heart_CPC_EVs_2	Il16	O54824	OID06211	12.53398	5.85569	379.95489	pg/mL
Heart_CPC_EVs_2	Il2	P04351	OID06212	24.05055	0.26698	0.02395	pg/mL
Heart_CPC_EVs_2	Il27	Q8K3I6	OID06213	25.49342	-1.31737	NA	pg/mL
Heart_CPC_EVs_3	Cxcl1	P12850	OID06166	15.25854	4.73095	0.59388	pg/mL
Heart_CPC_EVs_3	Il4	P07750	OID06167	21.99866	0.78389	0.07780	pg/mL
Heart_CPC_EVs_3	Il6	P08505	OID06168	24.44157	-0.11423	NA	pg/mL
Heart_CPC_EVs_3	Fgf21	Q9JJN1	OID06169	21.62062	1.26455	0.26368	pg/mL
Heart_CPC_EVs_3	Il21	Q9ES17	OID06170	22.80346	0.21468	1.48011	pg/mL
Heart_CPC_EVs_3	Csf3	P09920	OID06171	17.19515	3.02451	2.47556	pg/mL
Heart_CPC_EVs_3	Il33	Q8BVZ5	OID06173	16.81204	5.31043	11.23916	pg/mL
Heart_CPC_EVs_3	Il9	P15247	OID06174	22.75346	-0.18778	NA	pg/mL
Heart_CPC_EVs_3	Cxcl2	P10889	OID06175	16.71333	-0.23584	NA	pg/mL
Heart_CPC_EVs_3	Csf1	P07141	OID06176	23.69804	0.33331	4.70763	pg/mL
Heart_CPC_EVs_3	Ctla4	P09793	OID06177	26.85921	-2.40878	NA	pg/mL
Heart_CPC_EVs_3	Ifng	P01580	OID06178	23.37196	0.28095	0.00355	pg/mL
Heart_CPC_EVs_3	Cxcl11	Q9JHH5	OID06180	23.27519	0.20365	0.01245	pg/mL
Heart_CPC_EVs_3	Ccl5	P30882	OID06181	23.69031	1.03046	0.89630	pg/mL
Heart_CPC_EVs_3	Il17a	Q62386	OID06182	24.24932	0.09707	NA	pg/mL
Heart_CPC_EVs_3	Pdcd1lg2	Q9WUL5	OID06183	19.79185	1.68147	0.51908	pg/mL
Heart_CPC_EVs_3	Il1b	P10749	OID06184	20.86740	2.62305	0.23790	pg/mL
Heart_CPC_EVs_3	Il7	P10168	OID06186	25.28064	-0.69080	NA	pg/mL
Heart_CPC_EVs_3	Ccl17	Q9WUZ6	OID06187	999.00000	NA	NA	pg/mL
Heart_CPC_EVs_3	Cd274	Q9EP73	OID06188	18.00829	5.28776	127.10060	pg/mL
Heart_CPC_EVs_3	Hgf	Q08048	OID06189	13.98056	6.04781	28.19828	pg/mL
Heart_CPC_EVs_3	Il17f	Q7TNI7	OID06190	23.14956	-0.28347	NA	pg/mL
Heart_CPC_EVs_3	Il31	Q6EAL8	OID06191	23.27429	-0.60630	NA	pg/mL
Heart_CPC_EVs_3	Ccl2	P10148	OID06192	12.29704	6.22210	17.03922	pg/mL
Heart_CPC_EVs_3	Tnf	P06804	OID06193	999.00000	NA	NA	pg/mL
Heart_CPC_EVs_3	Il22	Q9JJY9	OID06196	17.78516	0.11493	0.06374	pg/mL
Heart_CPC_EVs_3	Il10	P18893	OID06197	20.00473	-0.03892	NA	pg/mL
Heart_CPC_EVs_3	Ccl12	Q62401	OID06198	17.94484	4.00418	13.36144	pg/mL
Heart_CPC_EVs_3	Ccl4	P14097	OID06199	24.04983	0.25557	0.06621	pg/mL
Heart_CPC_EVs_3	Il1a	P01582	OID06200	19.97186	1.89548	0.79337	pg/mL
Heart_CPC_EVs_3	Ifnl2	Q4VK74	OID06201	21.83897	-0.49567	NA	pg/mL
Heart_CPC_EVs_3	Il3	P01586	OID06202	23.34933	-0.30193	NA	pg/mL
Heart_CPC_EVs_3	Cxcl12	P40224	OID06203	22.20652	-0.48023	NA	pg/mL
Heart_CPC_EVs_3	Ccl22	O88430	OID06204	18.54424	4.05158	0.50747	pg/mL
Heart_CPC_EVs_3	Il12a_Il12b	P43431_P43432	OID06205	25.53486	-1.58111	NA	pg/mL
Heart_CPC_EVs_3	Ccl11	P48298	OID06206	20.84932	1.69475	1.25100	pg/mL
Heart_CPC_EVs_3	Ifna2	P01573	OID06207	24.76865	-0.53511	NA	pg/mL
Heart_CPC_EVs_3	Csf2	P01587	OID06208	24.24744	-0.01036	NA	pg/mL
Heart_CPC_EVs_3	Il5	P04401	OID06209	24.27616	-0.26348	NA	pg/mL
Heart_CPC_EVs_3	Cxcl9	P18340	OID06210	10.56316	9.18745	126.48062	pg/mL
Heart_CPC_EVs_3	Il16	O54824	OID06211	11.72326	6.62496	618.10578	pg/mL
Heart_CPC_EVs_3	Il2	P04351	OID06212	24.03960	0.23648	0.02118	pg/mL
Heart_CPC_EVs_3	Il27	Q8K3I6	OID06213	24.24093	-0.10633	0.02489	pg/mL
Heart_LNPs_1	Cxcl1	P12850	OID06166	15.02256	4.92939	0.68401	pg/mL
Heart_LNPs_1	Il4	P07750	OID06167	22.11816	0.62685	0.06158	pg/mL
Heart_LNPs_1	Il6	P08505	OID06168	25.73075	-1.44095	NA	pg/mL
Heart_LNPs_1	Fgf21	Q9JJN1	OID06169	21.99813	0.84950	0.14788	pg/mL
Heart_LNPs_1	Il21	Q9ES17	OID06170	23.20668	-0.22607	0.33541	pg/mL
Heart_LNPs_1	Csf3	P09920	OID06171	19.97772	0.20441	0.04472	pg/mL
Heart_LNPs_1	Il33	Q8BVZ5	OID06173	15.47484	6.61009	28.04635	pg/mL
Heart_LNPs_1	Il9	P15247	OID06174	22.24558	0.28256	0.00636	pg/mL
Heart_LNPs_1	Cxcl2	P10889	OID06175	16.74868	-0.30873	NA	pg/mL
Heart_LNPs_1	Csf1	P07141	OID06176	22.81279	1.18103	25.52298	pg/mL
Heart_LNPs_1	Ctla4	P09793	OID06177	25.67788	-1.26499	NA	pg/mL
Heart_LNPs_1	Ifng	P01580	OID06178	22.31843	1.29696	0.02418	pg/mL
Heart_LNPs_1	Cxcl11	Q9JHH5	OID06180	23.59574	-0.15443	NA	pg/mL
Heart_LNPs_1	Ccl5	P30882	OID06181	22.49168	2.19156	3.09135	pg/mL
Heart_LNPs_1	Il17a	Q62386	OID06182	24.40232	-0.09346	NA	pg/mL
Heart_LNPs_1	Pdcd1lg2	Q9WUL5	OID06183	19.16115	2.27463	0.96170	pg/mL
Heart_LNPs_1	Il1b	P10749	OID06184	22.51414	0.93877	0.02650	pg/mL
Heart_LNPs_1	Il7	P10168	OID06186	24.94425	-0.39194	NA	pg/mL
Heart_LNPs_1	Ccl17	Q9WUZ6	OID06187	27.06693	-2.26192	NA	pg/mL
Heart_LNPs_1	Cd274	Q9EP73	OID06188	18.21120	5.04732	107.89403	pg/mL
Heart_LNPs_1	Hgf	Q08048	OID06189	14.20798	5.78286	23.64900	pg/mL
Heart_LNPs_1	Il17f	Q7TNI7	OID06190	23.66203	-0.83348	NA	pg/mL
Heart_LNPs_1	Il31	Q6EAL8	OID06191	22.65326	-0.02280	NA	pg/mL
Heart_LNPs_1	Ccl2	P10148	OID06192	11.09157	7.39003	36.78941	pg/mL
Heart_LNPs_1	Tnf	P06804	OID06193	26.27597	-1.36292	NA	pg/mL
Heart_LNPs_1	Il22	Q9JJY9	OID06196	17.73734	0.12521	0.06634	pg/mL
Heart_LNPs_1	Il10	P18893	OID06197	19.66268	0.26560	0.04323	pg/mL
Heart_LNPs_1	Ccl12	Q62401	OID06198	15.93490	5.97659	51.97458	pg/mL
Heart_LNPs_1	Ccl4	P14097	OID06199	22.33482	1.93304	0.54708	pg/mL
Heart_LNPs_1	Il1a	P01582	OID06200	19.68185	2.14796	1.02971	pg/mL
Heart_LNPs_1	Ifnl2	Q4VK74	OID06201	21.45774	-0.15198	NA	pg/mL
Heart_LNPs_1	Il3	P01586	OID06202	23.57394	-0.56408	NA	pg/mL
Heart_LNPs_1	Cxcl12	P40224	OID06203	22.47661	-0.78786	NA	pg/mL
Heart_LNPs_1	Ccl22	O88430	OID06204	17.32960	5.22868	1.19210	pg/mL
Heart_LNPs_1	Il12a_Il12b	P43431_P43432	OID06205	26.57649	-2.66027	NA	pg/mL
Heart_LNPs_1	Ccl11	P48298	OID06206	20.57592	1.93062	1.58385	pg/mL
Heart_LNPs_1	Ifna2	P01573	OID06207	24.49527	-0.29926	NA	pg/mL
Heart_LNPs_1	Csf2	P01587	OID06208	25.12674	-0.92719	NA	pg/mL
Heart_LNPs_1	Il5	P04401	OID06209	27.22510	-3.24995	NA	pg/mL
Heart_LNPs_1	Cxcl9	P18340	OID06210	11.19254	8.52053	80.91005	pg/mL
Heart_LNPs_1	Il16	O54824	OID06211	11.96680	6.34388	517.72193	pg/mL
Heart_LNPs_1	Il2	P04351	OID06212	24.63604	-0.39749	NA	pg/mL
Heart_LNPs_1	Il27	Q8K3I6	OID06213	24.64371	-0.54664	NA	pg/mL
Heart_LNPs_2	Cxcl1	P12850	OID06166	15.02925	4.91136	0.67533	pg/mL
Heart_LNPs_2	Il4	P07750	OID06167	22.60462	0.12905	0.02480	pg/mL
Heart_LNPs_2	Il6	P08505	OID06168	23.60991	0.66855	0.38901	pg/mL
Heart_LNPs_2	Fgf21	Q9JJN1	OID06169	22.24818	0.58811	0.09662	pg/mL
Heart_LNPs_2	Il21	Q9ES17	OID06170	22.99652	-0.02725	0.75581	pg/mL
Heart_LNPs_2	Csf3	P09920	OID06171	20.29497	-0.12418	NA	pg/mL
Heart_LNPs_2	Il33	Q8BVZ5	OID06173	15.59370	6.47989	25.65366	pg/mL
Heart_LNPs_2	Il9	P15247	OID06174	22.83702	-0.32021	NA	pg/mL
Heart_LNPs_2	Cxcl2	P10889	OID06175	16.79247	-0.36386	NA	pg/mL
Heart_LNPs_2	Csf1	P07141	OID06176	22.52446	1.45801	36.49898	pg/mL
Heart_LNPs_2	Ctla4	P09793	OID06177	25.59078	-1.18924	NA	pg/mL
Heart_LNPs_2	Ifng	P01580	OID06178	22.70619	0.89785	0.01355	pg/mL
Heart_LNPs_2	Cxcl11	Q9JHH5	OID06180	23.88496	-0.45500	NA	pg/mL
Heart_LNPs_2	Ccl5	P30882	OID06181	23.49773	1.17416	1.08178	pg/mL
Heart_LNPs_2	Il17a	Q62386	OID06182	24.09060	0.20691	0.00199	pg/mL
Heart_LNPs_2	Pdcd1lg2	Q9WUL5	OID06183	19.25188	2.17256	0.87007	pg/mL
Heart_LNPs_2	Il1b	P10749	OID06184	21.78911	1.65246	0.07946	pg/mL
Heart_LNPs_2	Il7	P10168	OID06186	23.80755	0.73342	0.21189	pg/mL
Heart_LNPs_2	Ccl17	Q9WUZ6	OID06187	28.10165	-3.30798	NA	pg/mL
Heart_LNPs_2	Cd274	Q9EP73	OID06188	18.38378	4.86340	95.02182	pg/mL
Heart_LNPs_2	Hgf	Q08048	OID06189	14.28904	5.69046	22.23095	pg/mL
Heart_LNPs_2	Il17f	Q7TNI7	OID06190	24.00276	-1.18555	NA	pg/mL
Heart_LNPs_2	Il31	Q6EAL8	OID06191	24.05952	-1.44040	NA	pg/mL
Heart_LNPs_2	Ccl2	P10148	OID06192	11.15115	7.31911	35.11563	pg/mL
Heart_LNPs_2	Tnf	P06804	OID06193	999.00000	NA	NA	pg/mL
Heart_LNPs_2	Il22	Q9JJY9	OID06196	17.77338	0.07783	0.05467	pg/mL
Heart_LNPs_2	Il10	P18893	OID06197	19.59719	0.31975	0.05322	pg/mL
Heart_LNPs_2	Ccl12	Q62401	OID06198	15.95799	5.94215	50.82280	pg/mL
Heart_LNPs_2	Ccl4	P14097	OID06199	22.40988	1.84664	0.50697	pg/mL
Heart_LNPs_2	Il1a	P01582	OID06200	20.41749	1.40097	0.45072	pg/mL
Heart_LNPs_2	Ifnl2	Q4VK74	OID06201	21.77817	-0.48375	NA	pg/mL
Heart_LNPs_2	Il3	P01586	OID06202	23.12527	-0.12675	NA	pg/mL
Heart_LNPs_2	Cxcl12	P40224	OID06203	22.70526	-1.02785	NA	pg/mL
Heart_LNPs_2	Ccl22	O88430	OID06204	17.62039	4.92655	0.96390	pg/mL
Heart_LNPs_2	Il12a_Il12b	P43431_P43432	OID06205	25.34058	-1.43570	NA	pg/mL
Heart_LNPs_2	Ccl11	P48298	OID06206	20.82640	1.66880	1.21800	pg/mL
Heart_LNPs_2	Ifna2	P01573	OID06207	25.24903	-1.06437	NA	pg/mL
Heart_LNPs_2	Csf2	P01587	OID06208	23.32768	0.86052	0.02869	pg/mL
Heart_LNPs_2	Il5	P04401	OID06209	24.53708	-0.57328	NA	pg/mL
Heart_LNPs_2	Cxcl9	P18340	OID06210	11.50911	8.19262	65.08445	pg/mL
Heart_LNPs_2	Il16	O54824	OID06211	12.16337	6.13596	453.96103	pg/mL
Heart_LNPs_2	Il2	P04351	OID06212	25.01288	-0.78568	NA	pg/mL
Heart_LNPs_2	Il27	Q8K3I6	OID06213	25.92138	-1.83565	NA	pg/mL
Heart_LNPs_3	Cxcl1	P12850	OID06166	14.85898	5.20437	0.83004	pg/mL
Heart_LNPs_3	Il4	P07750	OID06167	22.57518	0.28122	0.03398	pg/mL
Heart_LNPs_3	Il6	P08505	OID06168	23.53194	0.86925	0.62234	pg/mL
Heart_LNPs_3	Fgf21	Q9JJN1	OID06169	22.20068	0.75834	0.12834	pg/mL
Heart_LNPs_3	Il21	Q9ES17	OID06170	22.79870	0.29330	1.77074	pg/mL
Heart_LNPs_3	Csf3	P09920	OID06171	20.03977	0.25375	0.05328	pg/mL
Heart_LNPs_3	Il33	Q8BVZ5	OID06173	15.33604	6.86028	33.25196	pg/mL
Heart_LNPs_3	Il9	P15247	OID06174	22.45352	0.18602	0.00404	pg/mL
Heart_LNPs_3	Cxcl2	P10889	OID06175	16.62678	-0.07544	NA	pg/mL
Heart_LNPs_3	Csf1	P07141	OID06176	22.39783	1.70737	48.57353	pg/mL
Heart_LNPs_3	Ctla4	P09793	OID06177	26.25398	-1.72970	NA	pg/mL
Heart_LNPs_3	Ifng	P01580	OID06178	22.78732	0.93945	0.01447	pg/mL
Heart_LNPs_3	Cxcl11	Q9JHH5	OID06180	22.89576	0.65693	0.04290	pg/mL
Heart_LNPs_3	Ccl5	P30882	OID06181	22.92859	1.86604	2.29778	pg/mL
Heart_LNPs_3	Il17a	Q62386	OID06182	22.85392	1.56632	0.03712	pg/mL
Heart_LNPs_3	Pdcd1lg2	Q9WUL5	OID06183	19.15035	2.39683	1.08121	pg/mL
Heart_LNPs_3	Il1b	P10749	OID06184	21.84002	1.72429	0.08715	pg/mL
Heart_LNPs_3	Il7	P10168	OID06186	26.61873	-1.95503	NA	pg/mL
Heart_LNPs_3	Ccl17	Q9WUZ6	OID06187	28.15968	-3.24328	NA	pg/mL
Heart_LNPs_3	Cd274	Q9EP73	OID06188	18.01663	5.35329	132.85307	pg/mL
Heart_LNPs_3	Hgf	Q08048	OID06189	14.11262	5.98961	27.13363	pg/mL
Heart_LNPs_3	Il17f	Q7TNI7	OID06190	23.56669	-0.62674	NA	pg/mL
Heart_LNPs_3	Il31	Q6EAL8	OID06191	23.86338	-1.12153	NA	pg/mL
Heart_LNPs_3	Ccl2	P10148	OID06192	11.01950	7.57350	41.49949	pg/mL
Heart_LNPs_3	Tnf	P06804	OID06193	23.69919	1.32526	0.92081	pg/mL
Heart_LNPs_3	Il22	Q9JJY9	OID06196	17.73791	0.23604	0.09682	pg/mL
Heart_LNPs_3	Il10	P18893	OID06197	19.61283	0.42684	0.07560	pg/mL
Heart_LNPs_3	Ccl12	Q62401	OID06198	15.91049	6.11239	56.76172	pg/mL
Heart_LNPs_3	Ccl4	P14097	OID06199	22.39679	1.98247	0.57102	pg/mL
Heart_LNPs_3	Il1a	P01582	OID06200	19.94778	1.99343	0.87947	pg/mL
Heart_LNPs_3	Ifnl2	Q4VK74	OID06201	21.20033	0.21682	0.01488	pg/mL
Heart_LNPs_3	Il3	P01586	OID06202	23.98435	-0.86309	NA	pg/mL
Heart_LNPs_3	Cxcl12	P40224	OID06203	22.35725	-0.55711	NA	pg/mL
Heart_LNPs_3	Ccl22	O88430	OID06204	17.30649	5.36318	1.30881	pg/mL
Heart_LNPs_3	Il12a_Il12b	P43431_P43432	OID06205	25.61899	-1.59138	NA	pg/mL
Heart_LNPs_3	Ccl11	P48298	OID06206	20.50310	2.11483	1.88916	pg/mL
Heart_LNPs_3	Ifna2	P01573	OID06207	23.70476	0.60263	0.00672	pg/mL
Heart_LNPs_3	Csf2	P01587	OID06208	23.80161	0.50933	0.01134	pg/mL
Heart_LNPs_3	Il5	P04401	OID06209	25.65987	-1.57333	NA	pg/mL
Heart_LNPs_3	Cxcl9	P18340	OID06210	11.30445	8.52001	80.88181	pg/mL
Heart_LNPs_3	Il16	O54824	OID06211	11.89828	6.52379	579.93366	pg/mL
Heart_LNPs_3	Il2	P04351	OID06212	22.99392	1.35602	0.23452	pg/mL
Heart_LNPs_3	Il27	Q8K3I6	OID06213	25.83633	-1.62787	NA	pg/mL
Heart_PBS_1	Cxcl1	P12850	OID06166	17.32274	2.59922	0.11199	pg/mL
Heart_PBS_1	Il4	P07750	OID06167	22.98901	-0.27399	0.00731	pg/mL
Heart_PBS_1	Il6	P08505	OID06168	24.11578	0.14403	0.03798	pg/mL
Heart_PBS_1	Fgf21	Q9JJN1	OID06169	22.61200	0.20564	0.04459	pg/mL
Heart_PBS_1	Il21	Q9ES17	OID06170	23.73078	-0.78016	NA	pg/mL
Heart_PBS_1	Csf3	P09920	OID06171	20.74187	-0.58973	NA	pg/mL
Heart_PBS_1	Il33	Q8BVZ5	OID06173	17.87875	4.17620	4.72503	pg/mL
Heart_PBS_1	Il9	P15247	OID06174	22.40131	0.09685	0.00162	pg/mL
Heart_PBS_1	Cxcl2	P10889	OID06175	17.57445	-1.16449	NA	pg/mL
Heart_PBS_1	Csf1	P07141	OID06176	24.08787	-0.12404	NA	pg/mL
Heart_PBS_1	Ctla4	P09793	OID06177	999.00000	NA	NA	pg/mL
Heart_PBS_1	Ifng	P01580	OID06178	23.37132	0.21407	0.00276	pg/mL
Heart_PBS_1	Cxcl11	Q9JHH5	OID06180	23.84640	-0.43508	NA	pg/mL
Heart_PBS_1	Ccl5	P30882	OID06181	999.00000	NA	NA	pg/mL
Heart_PBS_1	Il17a	Q62386	OID06182	24.20178	0.07709	NA	pg/mL
Heart_PBS_1	Pdcd1lg2	Q9WUL5	OID06183	19.51350	1.89230	0.65302	pg/mL
Heart_PBS_1	Il1b	P10749	OID06184	23.21628	0.20665	0.00157	pg/mL
Heart_PBS_1	Il7	P10168	OID06186	25.85278	-1.33047	NA	pg/mL
Heart_PBS_1	Ccl17	Q9WUZ6	OID06187	26.59466	-1.81964	NA	pg/mL
Heart_PBS_1	Cd274	Q9EP73	OID06188	19.58105	3.64748	38.63333	pg/mL
Heart_PBS_1	Hgf	Q08048	OID06189	14.99532	4.96553	13.53894	pg/mL
Heart_PBS_1	Il17f	Q7TNI7	OID06190	22.75082	0.04775	NA	pg/mL
Heart_PBS_1	Il31	Q6EAL8	OID06191	23.54029	-0.93983	NA	pg/mL
Heart_PBS_1	Ccl2	P10148	OID06192	14.97601	3.47560	2.41634	pg/mL
Heart_PBS_1	Tnf	P06804	OID06193	25.58279	-0.69973	NA	pg/mL
Heart_PBS_1	Il22	Q9JJY9	OID06196	17.73417	0.09839	0.05964	pg/mL
Heart_PBS_1	Il10	P18893	OID06197	19.72458	0.17371	0.02816	pg/mL
Heart_PBS_1	Ccl12	Q62401	OID06198	20.06544	1.81605	1.91259	pg/mL
Heart_PBS_1	Ccl4	P14097	OID06199	24.56931	-0.33144	NA	pg/mL
Heart_PBS_1	Il1a	P01582	OID06200	21.11895	0.68087	0.15911	pg/mL
Heart_PBS_1	Ifnl2	Q4VK74	OID06201	21.66389	-0.38812	NA	pg/mL
Heart_PBS_1	Il3	P01586	OID06202	23.72583	-0.74596	NA	pg/mL
Heart_PBS_1	Cxcl12	P40224	OID06203	22.29860	-0.63984	NA	pg/mL
Heart_PBS_1	Ccl22	O88430	OID06204	19.28795	3.24034	0.26657	pg/mL
Heart_PBS_1	Il12a_Il12b	P43431_P43432	OID06205	24.53438	-0.64815	NA	pg/mL
Heart_PBS_1	Ccl11	P48298	OID06206	22.11003	0.36652	0.22856	pg/mL
Heart_PBS_1	Ifna2	P01573	OID06207	27.03518	-2.86917	NA	pg/mL
Heart_PBS_1	Csf2	P01587	OID06208	24.76413	-0.59458	NA	pg/mL
Heart_PBS_1	Il5	P04401	OID06209	25.12893	-1.18378	NA	pg/mL
Heart_PBS_1	Cxcl9	P18340	OID06210	15.57336	4.10972	4.00535	pg/mL
Heart_PBS_1	Il16	O54824	OID06211	12.77136	5.50932	304.37672	pg/mL
Heart_PBS_1	Il2	P04351	OID06212	23.78796	0.42059	0.03990	pg/mL
Heart_PBS_1	Il27	Q8K3I6	OID06213	29.21481	-5.14774	NA	pg/mL
Heart_PBS_2	Cxcl1	P12850	OID06166	15.78706	4.15153	0.38932	pg/mL
Heart_PBS_2	Il4	P07750	OID06167	21.94250	0.78915	0.07839	pg/mL
Heart_PBS_2	Il6	P08505	OID06168	22.68038	1.59606	2.12175	pg/mL
Heart_PBS_2	Fgf21	Q9JJN1	OID06169	21.69377	1.14049	0.22400	pg/mL
Heart_PBS_2	Il21	Q9ES17	OID06170	23.50015	-0.53290	NA	pg/mL
Heart_PBS_2	Csf3	P09920	OID06171	19.83908	0.32970	0.06766	pg/mL
Heart_PBS_2	Il33	Q8BVZ5	OID06173	15.98610	6.08547	19.52561	pg/mL
Heart_PBS_2	Il9	P15247	OID06174	22.64226	-0.12748	NA	pg/mL
Heart_PBS_2	Cxcl2	P10889	OID06175	16.88852	-0.46193	NA	pg/mL
Heart_PBS_2	Csf1	P07141	OID06176	22.71855	1.26190	28.48229	pg/mL
Heart_PBS_2	Ctla4	P09793	OID06177	25.51049	-1.11096	NA	pg/mL
Heart_PBS_2	Ifng	P01580	OID06178	22.91090	0.69112	0.00948	pg/mL
Heart_PBS_2	Cxcl11	Q9JHH5	OID06180	23.83454	-0.40660	NA	pg/mL
Heart_PBS_2	Ccl5	P30882	OID06181	24.13059	0.53928	0.40442	pg/mL
Heart_PBS_2	Il17a	Q62386	OID06182	25.16796	-0.87246	NA	pg/mL
Heart_PBS_2	Pdcd1lg2	Q9WUL5	OID06183	18.32263	3.09979	2.02394	pg/mL
Heart_PBS_2	Il1b	P10749	OID06184	22.17609	1.26347	0.04592	pg/mL
Heart_PBS_2	Il7	P10168	OID06186	26.19015	-1.65121	NA	pg/mL
Heart_PBS_2	Ccl17	Q9WUZ6	OID06187	999.00000	NA	NA	pg/mL
Heart_PBS_2	Cd274	Q9EP73	OID06188	17.80134	5.44382	141.19929	pg/mL
Heart_PBS_2	Hgf	Q08048	OID06189	13.25596	6.72152	43.78605	pg/mL
Heart_PBS_2	Il17f	Q7TNI7	OID06190	23.40567	-0.59048	NA	pg/mL
Heart_PBS_2	Il31	Q6EAL8	OID06191	23.42202	-0.80492	NA	pg/mL
Heart_PBS_2	Ccl2	P10148	OID06192	13.25738	5.21086	8.60774	pg/mL
Heart_PBS_2	Tnf	P06804	OID06193	25.93189	-1.03219	NA	pg/mL
Heart_PBS_2	Il22	Q9JJY9	OID06196	17.67709	0.17210	0.07868	pg/mL
Heart_PBS_2	Il10	P18893	OID06197	19.96603	-0.05111	NA	pg/mL
Heart_PBS_2	Ccl12	Q62401	OID06198	18.65333	3.24480	7.39158	pg/mL
Heart_PBS_2	Ccl4	P14097	OID06199	24.12179	0.13272	0.04926	pg/mL
Heart_PBS_2	Il1a	P01582	OID06200	19.92820	1.88825	0.78728	pg/mL
Heart_PBS_2	Ifnl2	Q4VK74	OID06201	21.44986	-0.15746	NA	pg/mL
Heart_PBS_2	Il3	P01586	OID06202	23.35998	-0.36347	NA	pg/mL
Heart_PBS_2	Cxcl12	P40224	OID06203	22.96373	-1.28835	NA	pg/mL
Heart_PBS_2	Ccl22	O88430	OID06204	17.83926	4.70566	0.82304	pg/mL
Heart_PBS_2	Il12a_Il12b	P43431_P43432	OID06205	26.81497	-2.91211	NA	pg/mL
Heart_PBS_2	Ccl11	P48298	OID06206	20.24144	2.25174	2.14505	pg/mL
Heart_PBS_2	Ifna2	P01573	OID06207	24.93283	-0.75019	NA	pg/mL
Heart_PBS_2	Csf2	P01587	OID06208	24.88910	-0.70292	NA	pg/mL
Heart_PBS_2	Il5	P04401	OID06209	25.20671	-1.24493	NA	pg/mL
Heart_PBS_2	Cxcl9	P18340	OID06210	13.73026	5.96944	14.88700	pg/mL
Heart_PBS_2	Il16	O54824	OID06211	11.16029	7.13703	853.53899	pg/mL
Heart_PBS_2	Il2	P04351	OID06212	25.10629	-0.88111	NA	pg/mL
Heart_PBS_2	Il27	Q8K3I6	OID06213	24.90584	-0.82214	NA	pg/mL
Heart_PBS_3	Cxcl1	P12850	OID06166	16.19909	3.73536	0.28427	pg/mL
Heart_PBS_3	Il4	P07750	OID06167	22.41645	0.31106	0.03597	pg/mL
Heart_PBS_3	Il6	P08505	OID06168	25.78310	-1.51081	NA	pg/mL
Heart_PBS_3	Fgf21	Q9JJN1	OID06169	21.77898	1.05115	0.19824	pg/mL
Heart_PBS_3	Il21	Q9ES17	OID06170	23.25002	-0.28692	0.23568	pg/mL
Heart_PBS_3	Csf3	P09920	OID06171	20.42823	-0.26360	NA	pg/mL
Heart_PBS_3	Il33	Q8BVZ5	OID06173	16.29819	5.76924	15.63116	pg/mL
Heart_PBS_3	Il9	P15247	OID06174	22.72596	-0.21532	NA	pg/mL
Heart_PBS_3	Cxcl2	P10889	OID06175	17.07524	-0.65279	NA	pg/mL
Heart_PBS_3	Csf1	P07141	OID06176	23.00562	0.97069	18.70009	pg/mL
Heart_PBS_3	Ctla4	P09793	OID06177	26.70884	-2.31345	NA	pg/mL
Heart_PBS_3	Ifng	P01580	OID06178	22.76303	0.83485	0.01222	pg/mL
Heart_PBS_3	Cxcl11	Q9JHH5	OID06180	23.41077	0.01304	0.00470	pg/mL
Heart_PBS_3	Ccl5	P30882	OID06181	23.32669	1.33904	1.32073	pg/mL
Heart_PBS_3	Il17a	Q62386	OID06182	24.29088	0.00047	NA	pg/mL
Heart_PBS_3	Pdcd1lg2	Q9WUL5	OID06183	18.49668	2.92160	1.73792	pg/mL
Heart_PBS_3	Il1b	P10749	OID06184	21.62604	1.80938	0.09693	pg/mL
Heart_PBS_3	Il7	P10168	OID06186	24.20624	0.32856	0.06617	pg/mL
Heart_PBS_3	Ccl17	Q9WUZ6	OID06187	999.00000	NA	NA	pg/mL
Heart_PBS_3	Cd274	Q9EP73	OID06188	18.06051	5.18051	118.17662	pg/mL
Heart_PBS_3	Hgf	Q08048	OID06189	13.51519	6.45815	36.90462	pg/mL
Heart_PBS_3	Il17f	Q7TNI7	OID06190	22.80359	0.00747	NA	pg/mL
Heart_PBS_3	Il31	Q6EAL8	OID06191	23.72401	-1.11106	NA	pg/mL
Heart_PBS_3	Ccl2	P10148	OID06192	13.51753	4.94657	7.16570	pg/mL
Heart_PBS_3	Tnf	P06804	OID06193	25.81545	-0.91989	NA	pg/mL
Heart_PBS_3	Il22	Q9JJY9	OID06196	17.65260	0.19246	0.08429	pg/mL
Heart_PBS_3	Il10	P18893	OID06197	19.85862	0.05215	0.01135	pg/mL
Heart_PBS_3	Ccl12	Q62401	OID06198	18.97596	2.91802	5.61362	pg/mL
Heart_PBS_3	Ccl4	P14097	OID06199	24.79365	-0.54329	NA	pg/mL
Heart_PBS_3	Il1a	P01582	OID06200	20.04142	1.77089	0.69326	pg/mL
Heart_PBS_3	Ifnl2	Q4VK74	OID06201	21.88716	-0.59890	NA	pg/mL
Heart_PBS_3	Il3	P01586	OID06202	24.06778	-1.07542	NA	pg/mL
Heart_PBS_3	Cxcl12	P40224	OID06203	22.36281	-0.69156	NA	pg/mL
Heart_PBS_3	Ccl22	O88430	OID06204	18.16990	4.37088	0.64467	pg/mL
Heart_PBS_3	Il12a_Il12b	P43431_P43432	OID06205	26.69831	-2.79959	NA	pg/mL
Heart_PBS_3	Ccl11	P48298	OID06206	20.76698	1.72206	1.28647	pg/mL
Heart_PBS_3	Ifna2	P01573	OID06207	24.94263	-0.76413	NA	pg/mL
Heart_PBS_3	Csf2	P01587	OID06208	25.54704	-1.36500	NA	pg/mL
Heart_PBS_3	Il5	P04401	OID06209	24.17812	-0.22047	NA	pg/mL
Heart_PBS_3	Cxcl9	P18340	OID06210	13.99560	5.69997	12.40029	pg/mL
Heart_PBS_3	Il16	O54824	OID06211	11.51912	6.77406	678.96972	pg/mL
Heart_PBS_3	Il2	P04351	OID06212	24.82530	-0.60426	NA	pg/mL
Heart_PBS_3	Il27	Q8K3I6	OID06213	25.79779	-1.71823	NA	pg/mL
Lung_CPC_EVs_1	Cxcl1	P12850	OID06166	11.21421	8.76291	9.16023	pg/mL
Lung_CPC_EVs_1	Il4	P07750	OID06167	22.09421	0.67596	0.06638	pg/mL
Lung_CPC_EVs_1	Il6	P08505	OID06168	22.93124	1.38373	1.55894	pg/mL
Lung_CPC_EVs_1	Fgf21	Q9JJN1	OID06169	20.40944	2.46336	0.98183	pg/mL
Lung_CPC_EVs_1	Il21	Q9ES17	OID06170	23.98581	-0.98003	NA	pg/mL
Lung_CPC_EVs_1	Csf3	P09920	OID06171	15.45767	4.74963	9.25269	pg/mL
Lung_CPC_EVs_1	Il33	Q8BVZ5	OID06173	10.61485	11.49525	751.25999	pg/mL
Lung_CPC_EVs_1	Il9	P15247	OID06174	21.82499	0.72832	0.02057	pg/mL
Lung_CPC_EVs_1	Cxcl2	P10889	OID06175	12.14945	4.31567	1.22414	pg/mL
Lung_CPC_EVs_1	Csf1	P07141	OID06176	22.32800	1.69098	47.71006	pg/mL
Lung_CPC_EVs_1	Ctla4	P09793	OID06177	20.32391	4.11414	0.53060	pg/mL
Lung_CPC_EVs_1	Ifng	P01580	OID06178	19.76914	3.87141	0.31046	pg/mL
Lung_CPC_EVs_1	Cxcl11	Q9JHH5	OID06180	22.68481	0.78166	0.05522	pg/mL
Lung_CPC_EVs_1	Ccl5	P30882	OID06181	16.59620	8.11221	111.27252	pg/mL
Lung_CPC_EVs_1	Il17a	Q62386	OID06182	23.47490	0.85912	0.01300	pg/mL
Lung_CPC_EVs_1	Pdcd1lg2	Q9WUL5	OID06183	13.89036	7.57059	48.43314	pg/mL
Lung_CPC_EVs_1	Il1b	P10749	OID06184	17.16575	6.31233	4.43013	pg/mL
Lung_CPC_EVs_1	Il7	P10168	OID06186	22.41542	2.16205	1.76359	pg/mL
Lung_CPC_EVs_1	Ccl17	Q9WUZ6	OID06187	20.95345	3.87672	128.68203	pg/mL
Lung_CPC_EVs_1	Cd274	Q9EP73	OID06188	15.07006	8.21362	895.47961	pg/mL
Lung_CPC_EVs_1	Hgf	Q08048	OID06189	7.65653	12.35947	1902.74716	pg/mL
Lung_CPC_EVs_1	Il17f	Q7TNI7	OID06190	22.80394	0.04978	NA	pg/mL
Lung_CPC_EVs_1	Il31	Q6EAL8	OID06191	25.03293	-2.37731	NA	pg/mL
Lung_CPC_EVs_1	Ccl2	P10148	OID06192	6.90009	11.60667	687.66034	pg/mL
Lung_CPC_EVs_1	Tnf	P06804	OID06193	22.81023	2.12799	2.11863	pg/mL
Lung_CPC_EVs_1	Il22	Q9JJY9	OID06196	17.64661	0.24111	0.09832	pg/mL
Lung_CPC_EVs_1	Il10	P18893	OID06197	19.75036	0.20309	0.03274	pg/mL
Lung_CPC_EVs_1	Ccl12	Q62401	OID06198	14.08842	7.84824	171.08153	pg/mL
Lung_CPC_EVs_1	Ccl4	P14097	OID06199	16.28235	8.01068	34.90112	pg/mL
Lung_CPC_EVs_1	Il1a	P01582	OID06200	15.00183	6.85315	36.47168	pg/mL
Lung_CPC_EVs_1	Ifnl2	Q4VK74	OID06201	21.07615	0.25478	0.01687	pg/mL
Lung_CPC_EVs_1	Il3	P01586	OID06202	22.64576	0.38928	0.02247	pg/mL
Lung_CPC_EVs_1	Cxcl12	P40224	OID06203	22.18855	-0.47463	NA	pg/mL
Lung_CPC_EVs_1	Ccl22	O88430	OID06204	10.31494	12.26851	118.71209	pg/mL
Lung_CPC_EVs_1	Il12a_Il12b	P43431_P43432	OID06205	24.14400	-0.20261	NA	pg/mL
Lung_CPC_EVs_1	Ccl11	P48298	OID06206	15.43292	7.09879	72.54834	pg/mL
Lung_CPC_EVs_1	Ifna2	P01573	OID06207	23.41575	0.80542	0.00939	pg/mL
Lung_CPC_EVs_1	Csf2	P01587	OID06208	19.40375	4.82096	2.13308	pg/mL
Lung_CPC_EVs_1	Il5	P04401	OID06209	23.02494	0.97538	0.00587	pg/mL
Lung_CPC_EVs_1	Cxcl9	P18340	OID06210	6.82304	12.91519	1978.65072	pg/mL
Lung_CPC_EVs_1	Il16	O54824	OID06211	8.43438	9.90146	5351.59443	pg/mL
Lung_CPC_EVs_1	Il2	P04351	OID06212	22.29289	1.97083	0.49982	pg/mL
Lung_CPC_EVs_1	Il27	Q8K3I6	OID06213	21.64653	2.47570	3.66943	pg/mL
Lung_CPC_EVs_2	Cxcl1	P12850	OID06166	11.99563	7.89213	5.11157	pg/mL
Lung_CPC_EVs_2	Il4	P07750	OID06167	21.89555	0.78527	0.07796	pg/mL
Lung_CPC_EVs_2	Il6	P08505	OID06168	23.19994	1.02567	0.85117	pg/mL
Lung_CPC_EVs_2	Fgf21	Q9JJN1	OID06169	20.91655	1.86688	0.53529	pg/mL
Lung_CPC_EVs_2	Il21	Q9ES17	OID06170	22.85454	0.06187	0.99403	pg/mL
Lung_CPC_EVs_2	Csf3	P09920	OID06171	16.21518	3.90276	4.99191	pg/mL
Lung_CPC_EVs_2	Il33	Q8BVZ5	OID06173	11.43835	10.58239	399.40391	pg/mL
Lung_CPC_EVs_2	Il9	P15247	OID06174	21.84360	0.62035	0.01646	pg/mL
Lung_CPC_EVs_2	Cxcl2	P10889	OID06175	13.03625	3.33951	0.60995	pg/mL
Lung_CPC_EVs_2	Csf1	P07141	OID06176	22.97239	0.95723	18.30435	pg/mL
Lung_CPC_EVs_2	Ctla4	P09793	OID06177	20.92010	3.42860	0.29985	pg/mL
Lung_CPC_EVs_2	Ifng	P01580	OID06178	20.22075	3.33044	0.19732	pg/mL
Lung_CPC_EVs_2	Cxcl11	Q9JHH5	OID06180	23.70541	-0.32830	NA	pg/mL
Lung_CPC_EVs_2	Ccl5	P30882	OID06181	17.44072	7.17832	68.74064	pg/mL
Lung_CPC_EVs_2	Il17a	Q62386	OID06182	24.09052	0.15414	NA	pg/mL
Lung_CPC_EVs_2	Pdcd1lg2	Q9WUL5	OID06183	14.69164	6.67995	27.03735	pg/mL
Lung_CPC_EVs_2	Il1b	P10749	OID06184	17.92851	5.46021	2.45629	pg/mL
Lung_CPC_EVs_2	Il7	P10168	OID06186	22.77493	1.71318	1.04017	pg/mL
Lung_CPC_EVs_2	Ccl17	Q9WUZ6	OID06187	22.29416	2.44666	63.91301	pg/mL
Lung_CPC_EVs_2	Cd274	Q9EP73	OID06188	15.90096	7.29337	479.24783	pg/mL
Lung_CPC_EVs_2	Hgf	Q08048	OID06189	8.52446	11.40219	945.99612	pg/mL
Lung_CPC_EVs_2	Il17f	Q7TNI7	OID06190	24.26347	-1.49911	NA	pg/mL
Lung_CPC_EVs_2	Il31	Q6EAL8	OID06191	24.31132	-1.74506	NA	pg/mL
Lung_CPC_EVs_2	Ccl2	P10148	OID06192	7.68450	10.73291	357.64501	pg/mL
Lung_CPC_EVs_2	Tnf	P06804	OID06193	23.79794	1.05092	0.64603	pg/mL
Lung_CPC_EVs_2	Il22	Q9JJY9	OID06196	17.59886	0.19951	0.08626	pg/mL
Lung_CPC_EVs_2	Il10	P18893	OID06197	19.50313	0.36095	0.06141	pg/mL
Lung_CPC_EVs_2	Ccl12	Q62401	OID06198	14.93203	6.91527	94.89076	pg/mL
Lung_CPC_EVs_2	Ccl4	P14097	OID06199	17.04401	7.15966	19.39348	pg/mL
Lung_CPC_EVs_2	Il1a	P01582	OID06200	15.82484	5.94078	19.99183	pg/mL
Lung_CPC_EVs_2	Ifnl2	Q4VK74	OID06201	21.47282	-0.23125	NA	pg/mL
Lung_CPC_EVs_2	Il3	P01586	OID06202	23.13007	-0.18440	NA	pg/mL
Lung_CPC_EVs_2	Cxcl12	P40224	OID06203	22.17399	-0.54944	NA	pg/mL
Lung_CPC_EVs_2	Ccl22	O88430	OID06204	11.06763	11.42646	67.67570	pg/mL
Lung_CPC_EVs_2	Il12a_Il12b	P43431_P43432	OID06205	26.70677	-2.85474	NA	pg/mL
Lung_CPC_EVs_2	Ccl11	P48298	OID06206	16.21703	6.22532	41.14261	pg/mL
Lung_CPC_EVs_2	Ifna2	P01573	OID06207	24.03112	0.10069	0.00170	pg/mL
Lung_CPC_EVs_2	Csf2	P01587	OID06208	20.44313	3.69222	0.86176	pg/mL
Lung_CPC_EVs_2	Il5	P04401	OID06209	23.62320	0.28775	NA	pg/mL
Lung_CPC_EVs_2	Cxcl9	P18340	OID06210	7.63038	12.01849	962.58389	pg/mL
Lung_CPC_EVs_2	Il16	O54824	OID06211	9.39684	8.84965	2579.93359	pg/mL
Lung_CPC_EVs_2	Il2	P04351	OID06212	23.80739	0.36697	0.03394	pg/mL
Lung_CPC_EVs_2	Il27	Q8K3I6	OID06213	23.42877	0.60410	0.33487	pg/mL
Lung_CPC_EVs_3	Cxcl1	P12850	OID06166	11.41076	8.53792	7.87458	pg/mL
Lung_CPC_EVs_3	Il4	P07750	OID06167	21.83157	0.91017	0.09279	pg/mL
Lung_CPC_EVs_3	Il6	P08505	OID06168	23.31062	0.97592	0.77358	pg/mL
Lung_CPC_EVs_3	Fgf21	Q9JJN1	OID06169	20.36641	2.47795	0.99565	pg/mL
Lung_CPC_EVs_3	Il21	Q9ES17	OID06170	23.15392	-0.17658	0.42629	pg/mL
Lung_CPC_EVs_3	Csf3	P09920	OID06171	15.58549	4.59337	8.28331	pg/mL
Lung_CPC_EVs_3	Il33	Q8BVZ5	OID06173	10.81041	11.27126	642.14405	pg/mL
Lung_CPC_EVs_3	Il9	P15247	OID06174	22.30610	0.21878	0.00481	pg/mL
Lung_CPC_EVs_3	Cxcl2	P10889	OID06175	12.46499	3.97169	0.96264	pg/mL
Lung_CPC_EVs_3	Csf1	P07141	OID06176	22.30896	1.68159	47.21986	pg/mL
Lung_CPC_EVs_3	Ctla4	P09793	OID06177	20.23792	4.17170	0.55554	pg/mL
Lung_CPC_EVs_3	Ifng	P01580	OID06178	19.75550	3.85661	0.30673	pg/mL
Lung_CPC_EVs_3	Cxcl11	Q9JHH5	OID06180	23.19047	0.24757	0.01458	pg/mL
Lung_CPC_EVs_3	Ccl5	P30882	OID06181	16.73716	7.94281	102.00252	pg/mL
Lung_CPC_EVs_3	Il17a	Q62386	OID06182	24.33965	-0.03407	NA	pg/mL
Lung_CPC_EVs_3	Pdcd1lg2	Q9WUL5	OID06183	13.99366	7.43886	44.45181	pg/mL
Lung_CPC_EVs_3	Il1b	P10749	OID06184	17.39452	6.05513	3.71953	pg/mL
Lung_CPC_EVs_3	Il7	P10168	OID06186	22.56982	1.97921	1.43502	pg/mL
Lung_CPC_EVs_3	Ccl17	Q9WUZ6	OID06187	21.79388	3.00787	85.95186	pg/mL
Lung_CPC_EVs_3	Cd274	Q9EP73	OID06188	15.09443	8.16082	863.17466	pg/mL
Lung_CPC_EVs_3	Hgf	Q08048	OID06189	7.74586	12.24171	1741.65777	pg/mL
Lung_CPC_EVs_3	Il17f	Q7TNI7	OID06190	23.53119	-0.70590	NA	pg/mL
Lung_CPC_EVs_3	Il31	Q6EAL8	OID06191	22.66736	-0.04017	NA	pg/mL
Lung_CPC_EVs_3	Ccl2	P10148	OID06192	7.03393	11.44440	607.21952	pg/mL
Lung_CPC_EVs_3	Tnf	P06804	OID06193	23.09120	1.81859	1.57849	pg/mL
Lung_CPC_EVs_3	Il22	Q9JJY9	OID06196	17.56114	0.29815	0.11595	pg/mL
Lung_CPC_EVs_3	Il10	P18893	OID06197	20.13714	-0.21212	NA	pg/mL
Lung_CPC_EVs_3	Ccl12	Q62401	OID06198	14.30453	7.60369	146.62595	pg/mL
Lung_CPC_EVs_3	Ccl4	P14097	OID06199	16.51304	7.75156	29.06547	pg/mL
Lung_CPC_EVs_3	Il1a	P01582	OID06200	15.19346	6.63308	31.59637	pg/mL
Lung_CPC_EVs_3	Ifnl2	Q4VK74	OID06201	21.07154	0.23096	0.01561	pg/mL
Lung_CPC_EVs_3	Il3	P01586	OID06202	23.86646	-0.85986	NA	pg/mL
Lung_CPC_EVs_3	Cxcl12	P40224	OID06203	21.62943	0.05606	NA	pg/mL
Lung_CPC_EVs_3	Ccl22	O88430	OID06204	10.43417	12.12085	107.46358	pg/mL
Lung_CPC_EVs_3	Il12a_Il12b	P43431_P43432	OID06205	23.96594	-0.05299	0.00612	pg/mL
Lung_CPC_EVs_3	Ccl11	P48298	OID06206	15.62007	6.88321	63.12565	pg/mL
Lung_CPC_EVs_3	Ifna2	P01573	OID06207	23.11282	1.07991	0.01389	pg/mL
Lung_CPC_EVs_3	Csf2	P01587	OID06208	19.86004	4.33623	1.46339	pg/mL
Lung_CPC_EVs_3	Il5	P04401	OID06209	23.06862	0.90325	0.00477	pg/mL
Lung_CPC_EVs_3	Cxcl9	P18340	OID06210	6.94993	12.75987	1739.84602	pg/mL
Lung_CPC_EVs_3	Il16	O54824	OID06211	8.63384	9.67357	4546.47517	pg/mL
Lung_CPC_EVs_3	Il2	P04351	OID06212	23.62979	0.60549	0.06399	pg/mL
Lung_CPC_EVs_3	Il27	Q8K3I6	OID06213	21.89434	2.19946	2.81748	pg/mL
Lung_LNPs_1	Cxcl1	P12850	OID06166	11.82282	8.12458	5.97035	pg/mL
Lung_LNPs_1	Il4	P07750	OID06167	21.85937	0.88109	0.08917	pg/mL
Lung_LNPs_1	Il6	P08505	OID06168	24.48157	-0.19631	NA	pg/mL
Lung_LNPs_1	Fgf21	Q9JJN1	OID06169	22.12940	0.71369	0.11944	pg/mL
Lung_LNPs_1	Il21	Q9ES17	OID06170	22.49734	0.47873	2.57440	pg/mL
Lung_LNPs_1	Csf3	P09920	OID06171	19.47199	0.70560	0.16279	pg/mL
Lung_LNPs_1	Il33	Q8BVZ5	OID06173	11.95335	10.12704	293.35655	pg/mL
Lung_LNPs_1	Il9	P15247	OID06174	22.83315	-0.30955	NA	pg/mL
Lung_LNPs_1	Cxcl2	P10889	OID06175	13.59855	2.83686	0.41578	pg/mL
Lung_LNPs_1	Csf1	P07141	OID06176	22.86770	1.12157	23.46915	pg/mL
Lung_LNPs_1	Ctla4	P09793	OID06177	21.69704	2.71131	0.15494	pg/mL
Lung_LNPs_1	Ifng	P01580	OID06178	20.15836	3.45247	0.21907	pg/mL
Lung_LNPs_1	Cxcl11	Q9JHH5	OID06180	22.90812	0.52864	0.03219	pg/mL
Lung_LNPs_1	Ccl5	P30882	OID06181	18.11995	6.55874	49.68789	pg/mL
Lung_LNPs_1	Il17a	Q62386	OID06182	24.16075	0.14356	NA	pg/mL
Lung_LNPs_1	Pdcd1lg2	Q9WUL5	OID06183	15.96808	5.46316	11.93100	pg/mL
Lung_LNPs_1	Il1b	P10749	OID06184	18.45505	4.99333	1.75203	pg/mL
Lung_LNPs_1	Il7	P10168	OID06186	23.71824	0.82952	0.25988	pg/mL
Lung_LNPs_1	Ccl17	Q9WUZ6	OID06187	24.77117	0.02930	3.17059	pg/mL
Lung_LNPs_1	Cd274	Q9EP73	OID06188	16.58374	6.67023	317.54131	pg/mL
Lung_LNPs_1	Hgf	Q08048	OID06189	9.38899	10.59731	541.60721	pg/mL
Lung_LNPs_1	Il17f	Q7TNI7	OID06190	22.74641	0.07760	NA	pg/mL
Lung_LNPs_1	Il31	Q6EAL8	OID06191	22.65489	-0.02898	NA	pg/mL
Lung_LNPs_1	Ccl2	P10148	OID06192	7.38133	11.09573	467.02787	pg/mL
Lung_LNPs_1	Tnf	P06804	OID06193	23.93769	0.97082	0.57646	pg/mL
Lung_LNPs_1	Il22	Q9JJY9	OID06196	17.62487	0.23314	0.09596	pg/mL
Lung_LNPs_1	Il10	P18893	OID06197	19.95389	-0.03015	NA	pg/mL
Lung_LNPs_1	Ccl12	Q62401	OID06198	15.03687	6.87007	92.20742	pg/mL
Lung_LNPs_1	Ccl4	P14097	OID06199	17.12344	7.13988	19.13821	pg/mL
Lung_LNPs_1	Il1a	P01582	OID06200	16.18885	5.63641	16.28444	pg/mL
Lung_LNPs_1	Ifnl2	Q4VK74	OID06201	20.91158	0.38964	0.02472	pg/mL
Lung_LNPs_1	Il3	P01586	OID06202	23.61929	-0.61397	NA	pg/mL
Lung_LNPs_1	Cxcl12	P40224	OID06203	22.72120	-1.03699	NA	pg/mL
Lung_LNPs_1	Ccl22	O88430	OID06204	11.75784	10.79589	44.77602	pg/mL
Lung_LNPs_1	Il12a_Il12b	P43431_P43432	OID06205	25.94303	-2.03136	NA	pg/mL
Lung_LNPs_1	Ccl11	P48298	OID06206	17.77119	4.73081	15.00782	pg/mL
Lung_LNPs_1	Ifna2	P01573	OID06207	23.18813	1.00333	0.01252	pg/mL
Lung_LNPs_1	Csf2	P01587	OID06208	21.25534	2.93966	0.43775	pg/mL
Lung_LNPs_1	Il5	P04401	OID06209	23.30785	0.66275	NA	pg/mL
Lung_LNPs_1	Cxcl9	P18340	OID06210	8.22324	11.48528	641.20066	pg/mL
Lung_LNPs_1	Il16	O54824	OID06211	9.91192	8.39422	1909.01448	pg/mL
Lung_LNPs_1	Il2	P04351	OID06212	23.82513	0.40888	0.03856	pg/mL
Lung_LNPs_1	Il27	Q8K3I6	OID06213	23.46597	0.62655	0.35014	pg/mL
Lung_LNPs_2	Cxcl1	P12850	OID06166	12.34584	8.62178	8.33077	pg/mL
Lung_LNPs_2	Il4	P07750	OID06167	23.73475	0.74561	0.07361	pg/mL
Lung_LNPs_2	Il6	P08505	OID06168	24.20766	1.91355	3.20561	pg/mL
Lung_LNPs_2	Fgf21	Q9JJN1	OID06169	23.32855	0.96561	0.17561	pg/mL
Lung_LNPs_2	Il21	Q9ES17	OID06170	24.01733	-0.29024	0.23062	pg/mL
Lung_LNPs_2	Csf3	P09920	OID06171	20.05907	1.24373	0.38592	pg/mL
Lung_LNPs_2	Il33	Q8BVZ5	OID06173	12.97353	10.60965	406.89817	pg/mL
Lung_LNPs_2	Il9	P15247	OID06174	23.94626	-0.38917	NA	pg/mL
Lung_LNPs_2	Cxcl2	P10889	OID06175	14.08896	3.62255	0.75032	pg/mL
Lung_LNPs_2	Csf1	P07141	OID06176	23.23161	1.80067	53.68520	pg/mL
Lung_LNPs_2	Ctla4	P09793	OID06177	22.11111	3.83371	0.42249	pg/mL
Lung_LNPs_2	Ifng	P01580	OID06178	20.99893	3.62742	0.25387	pg/mL
Lung_LNPs_2	Cxcl11	Q9JHH5	OID06180	24.37320	0.91518	0.07073	pg/mL
Lung_LNPs_2	Ccl5	P30882	OID06181	19.33103	7.70749	90.37448	pg/mL
Lung_LNPs_2	Il17a	Q62386	OID06182	25.10770	0.29799	0.00322	pg/mL
Lung_LNPs_2	Pdcd1lg2	Q9WUL5	OID06183	16.66710	5.85310	15.56885	pg/mL
Lung_LNPs_2	Il1b	P10749	OID06184	19.61446	5.28735	2.17044	pg/mL
Lung_LNPs_2	Il7	P10168	OID06186	24.41861	1.96759	1.41580	pg/mL
Lung_LNPs_2	Ccl17	Q9WUZ6	OID06187	24.53789	1.55522	35.91768	pg/mL
Lung_LNPs_2	Cd274	Q9EP73	OID06188	17.05089	7.76417	657.47966	pg/mL
Lung_LNPs_2	Hgf	Q08048	OID06189	9.99311	11.33775	903.88442	pg/mL
Lung_LNPs_2	Il17f	Q7TNI7	OID06190	24.40584	0.17594	NA	pg/mL
Lung_LNPs_2	Il31	Q6EAL8	OID06191	27.77733	-3.71374	NA	pg/mL
Lung_LNPs_2	Ccl2	P10148	OID06192	7.69415	11.79405	795.39964	pg/mL
Lung_LNPs_2	Tnf	P06804	OID06193	24.85305	1.78494	1.52613	pg/mL
Lung_LNPs_2	Il22	Q9JJY9	OID06196	18.67424	0.33195	0.12702	pg/mL
Lung_LNPs_2	Il10	P18893	OID06197	21.03892	0.22551	0.03638	pg/mL
Lung_LNPs_2	Ccl12	Q62401	OID06198	15.94821	7.38202	127.48658	pg/mL
Lung_LNPs_2	Ccl4	P14097	OID06199	18.00764	7.72258	28.48379	pg/mL
Lung_LNPs_2	Il1a	P01582	OID06200	16.95479	6.56837	30.28611	pg/mL
Lung_LNPs_2	Ifnl2	Q4VK74	OID06201	22.23964	0.44991	0.02864	pg/mL
Lung_LNPs_2	Il3	P01586	OID06202	24.22541	-0.04252	0.00310	pg/mL
Lung_LNPs_2	Cxcl12	P40224	OID06203	22.95598	0.08772	NA	pg/mL
Lung_LNPs_2	Ccl22	O88430	OID06204	12.27224	11.40765	66.84101	pg/mL
Lung_LNPs_2	Il12a_Il12b	P43431_P43432	OID06205	24.89538	0.21997	0.02496	pg/mL
Lung_LNPs_2	Ccl11	P48298	OID06206	18.26176	5.54748	26.24893	pg/mL
Lung_LNPs_2	Ifna2	P01573	OID06207	24.78294	0.73629	0.00842	pg/mL
Lung_LNPs_2	Csf2	P01587	OID06208	21.66106	3.97324	1.09084	pg/mL
Lung_LNPs_2	Il5	P04401	OID06209	24.36530	1.33482	0.01264	pg/mL
Lung_LNPs_2	Cxcl9	P18340	OID06210	8.63288	12.07430	1005.27624	pg/mL
Lung_LNPs_2	Il16	O54824	OID06211	10.54798	9.11076	3076.87143	pg/mL
Lung_LNPs_2	Il2	P04351	OID06212	25.34996	0.08848	0.00925	pg/mL
Lung_LNPs_2	Il27	Q8K3I6	OID06213	24.89253	0.47693	0.25552	pg/mL
Lung_LNPs_3	Cxcl1	P12850	OID06166	12.93302	8.00947	5.52828	pg/mL
Lung_LNPs_3	Il4	P07750	OID06167	23.24587	1.20936	0.13628	pg/mL
Lung_LNPs_3	Il6	P08505	OID06168	24.88670	1.20938	1.17974	pg/mL
Lung_LNPs_3	Fgf21	Q9JJN1	OID06169	23.12698	1.14205	0.22447	pg/mL
Lung_LNPs_3	Il21	Q9ES17	OID06170	23.93700	-0.23504	0.31988	pg/mL
Lung_LNPs_3	Csf3	P09920	OID06171	20.54854	0.72913	0.17022	pg/mL
Lung_LNPs_3	Il33	Q8BVZ5	OID06173	13.62652	9.93152	257.21421	pg/mL
Lung_LNPs_3	Il9	P15247	OID06174	23.28993	0.24202	0.00537	pg/mL
Lung_LNPs_3	Cxcl2	P10889	OID06175	14.65973	3.02665	0.48180	pg/mL
Lung_LNPs_3	Csf1	P07141	OID06176	23.84554	1.16162	24.84123	pg/mL
Lung_LNPs_3	Ctla4	P09793	OID06177	22.93439	2.98531	0.20130	pg/mL
Lung_LNPs_3	Ifng	P01580	OID06178	21.49616	3.10506	0.16202	pg/mL
Lung_LNPs_3	Cxcl11	Q9JHH5	OID06180	24.49110	0.77216	0.05421	pg/mL
Lung_LNPs_3	Ccl5	P30882	OID06181	19.67810	7.33529	74.57254	pg/mL
Lung_LNPs_3	Il17a	Q62386	OID06182	30.68155	-5.30099	NA	pg/mL
Lung_LNPs_3	Pdcd1lg2	Q9WUL5	OID06183	17.13561	5.35946	11.10681	pg/mL
Lung_LNPs_3	Il1b	P10749	OID06184	20.18485	4.69183	1.39901	pg/mL
Lung_LNPs_3	Il7	P10168	OID06186	24.81477	1.54631	0.83640	pg/mL
Lung_LNPs_3	Ccl17	Q9WUZ6	OID06187	27.15071	-1.08273	NA	pg/mL
Lung_LNPs_3	Cd274	Q9EP73	OID06188	17.77789	7.01203	397.71195	pg/mL
Lung_LNPs_3	Hgf	Q08048	OID06189	10.74101	10.56472	529.75684	pg/mL
Lung_LNPs_3	Il17f	Q7TNI7	OID06190	25.05578	-0.49913	NA	pg/mL
Lung_LNPs_3	Il31	Q6EAL8	OID06191	25.41547	-1.37701	NA	pg/mL
Lung_LNPs_3	Ccl2	P10148	OID06192	8.21812	11.24495	522.15492	pg/mL
Lung_LNPs_3	Tnf	P06804	OID06193	26.77059	-0.15773	NA	pg/mL
Lung_LNPs_3	Il22	Q9JJY9	OID06196	18.75345	0.22761	0.09434	pg/mL
Lung_LNPs_3	Il10	P18893	OID06197	21.53496	-0.29567	NA	pg/mL
Lung_LNPs_3	Ccl12	Q62401	OID06198	16.43936	6.86574	91.95404	pg/mL
Lung_LNPs_3	Ccl4	P14097	OID06199	18.53890	7.16620	19.47874	pg/mL
Lung_LNPs_3	Il1a	P01582	OID06200	17.56883	5.92920	19.83740	pg/mL
Lung_LNPs_3	Ifnl2	Q4VK74	OID06201	22.49982	0.16460	0.01228	pg/mL
Lung_LNPs_3	Il3	P01586	OID06202	24.97499	-0.81723	NA	pg/mL
Lung_LNPs_3	Cxcl12	P40224	OID06203	23.01902	-0.00045	NA	pg/mL
Lung_LNPs_3	Ccl22	O88430	OID06204	12.89681	10.75795	43.68449	pg/mL
Lung_LNPs_3	Il12a_Il12b	P43431_P43432	OID06205	25.43948	-0.34925	NA	pg/mL
Lung_LNPs_3	Ccl11	P48298	OID06206	18.83518	4.94893	17.46569	pg/mL
Lung_LNPs_3	Ifna2	P01573	OID06207	24.36247	1.13164	0.01486	pg/mL
Lung_LNPs_3	Csf2	P01587	OID06208	22.53010	3.07907	0.49926	pg/mL
Lung_LNPs_3	Il5	P04401	OID06209	23.87079	1.80419	0.02587	pg/mL
Lung_LNPs_3	Cxcl9	P18340	OID06210	9.21280	11.46925	633.55551	pg/mL
Lung_LNPs_3	Il16	O54824	OID06211	11.27212	8.36150	1868.62939	pg/mL
Lung_LNPs_3	Il2	P04351	OID06212	24.65097	0.76235	0.08919	pg/mL
Lung_LNPs_3	Il27	Q8K3I6	OID06213	26.14835	-0.80402	NA	pg/mL
Lung_PBS_1	Cxcl1	P12850	OID06166	15.86538	5.00660	0.72239	pg/mL
Lung_PBS_1	Il4	P07750	OID06167	25.13406	-0.74934	NA	pg/mL
Lung_PBS_1	Il6	P08505	OID06168	24.41253	1.61305	2.17202	pg/mL
Lung_PBS_1	Fgf21	Q9JJN1	OID06169	22.90411	1.29441	0.27395	pg/mL
Lung_PBS_1	Il21	Q9ES17	OID06170	25.24197	-1.61052	NA	pg/mL
Lung_PBS_1	Csf3	P09920	OID06171	21.14707	0.06010	0.02285	pg/mL
Lung_PBS_1	Il33	Q8BVZ5	OID06173	14.27377	9.21376	159.34191	pg/mL
Lung_PBS_1	Il9	P15247	OID06174	22.92013	0.54131	0.01375	pg/mL
Lung_PBS_1	Cxcl2	P10889	OID06175	16.65810	0.95777	0.06591	pg/mL
Lung_PBS_1	Csf1	P07141	OID06176	24.05244	0.88421	16.23909	pg/mL
Lung_PBS_1	Ctla4	P09793	OID06177	23.40560	2.44358	0.11825	pg/mL
Lung_PBS_1	Ifng	P01580	OID06178	23.25753	1.27318	0.02342	pg/mL
Lung_PBS_1	Cxcl11	Q9JHH5	OID06180	24.21508	0.97766	0.07889	pg/mL
Lung_PBS_1	Ccl5	P30882	OID06181	21.22949	5.71339	31.52486	pg/mL
Lung_PBS_1	Il17a	Q62386	OID06182	26.86452	-1.55447	NA	pg/mL
Lung_PBS_1	Pdcd1lg2	Q9WUL5	OID06183	17.38691	5.03765	8.87208	pg/mL
Lung_PBS_1	Il1b	P10749	OID06184	24.43648	0.36969	0.00584	pg/mL
Lung_PBS_1	Il7	P10168	OID06186	26.40420	-0.11364	NA	pg/mL
Lung_PBS_1	Ccl17	Q9WUZ6	OID06187	24.12953	1.86794	44.86537	pg/mL
Lung_PBS_1	Cd274	Q9EP73	OID06188	18.59179	6.12762	222.30680	pg/mL
Lung_PBS_1	Hgf	Q08048	OID06189	10.85815	10.37706	466.68286	pg/mL
Lung_PBS_1	Il17f	Q7TNI7	OID06190	23.96295	0.52319	NA	pg/mL
Lung_PBS_1	Il31	Q6EAL8	OID06191	24.34953	-0.38158	NA	pg/mL
Lung_PBS_1	Ccl2	P10148	OID06192	12.30581	7.08675	30.14672	pg/mL
Lung_PBS_1	Tnf	P06804	OID06193	26.51467	0.02767	0.05367	pg/mL
Lung_PBS_1	Il22	Q9JJY9	OID06196	18.59077	0.31978	0.12298	pg/mL
Lung_PBS_1	Il10	P18893	OID06197	20.96452	0.20426	0.03292	pg/mL
Lung_PBS_1	Ccl12	Q62401	OID06198	18.30187	4.93271	25.91285	pg/mL
Lung_PBS_1	Ccl4	P14097	OID06199	20.83030	4.80428	4.24930	pg/mL
Lung_PBS_1	Il1a	P01582	OID06200	14.93623	8.49129	104.48831	pg/mL
Lung_PBS_1	Ifnl2	Q4VK74	OID06201	22.88347	-0.28956	NA	pg/mL
Lung_PBS_1	Il3	P01586	OID06202	24.30114	-0.21389	NA	pg/mL
Lung_PBS_1	Cxcl12	P40224	OID06203	23.54816	-0.60010	NA	pg/mL
Lung_PBS_1	Ccl22	O88430	OID06204	12.39324	11.19101	57.96370	pg/mL
Lung_PBS_1	Il12a_Il12b	P43431_P43432	OID06205	26.74667	-1.72695	NA	pg/mL
Lung_PBS_1	Ccl11	P48298	OID06206	17.61406	6.09954	37.87950	pg/mL
Lung_PBS_1	Ifna2	P01573	OID06207	26.08986	-0.66627	NA	pg/mL
Lung_PBS_1	Csf2	P01587	OID06208	22.06005	3.47861	0.71636	pg/mL
Lung_PBS_1	Il5	P04401	OID06209	24.40096	1.20351	0.00988	pg/mL
Lung_PBS_1	Cxcl9	P18340	OID06210	13.56028	7.05126	30.62576	pg/mL
Lung_PBS_1	Il16	O54824	OID06211	12.05229	7.51081	1081.38058	pg/mL
Lung_PBS_1	Il2	P04351	OID06212	24.57435	0.76846	0.09027	pg/mL
Lung_PBS_1	Il27	Q8K3I6	OID06213	24.83837	0.43545	0.23216	pg/mL
Lung_PBS_2	Cxcl1	P12850	OID06166	15.62331	5.22712	0.84335	pg/mL
Lung_PBS_2	Il4	P07750	OID06167	22.80300	1.56017	0.20451	pg/mL
Lung_PBS_2	Il6	P08505	OID06168	27.12081	-1.11680	NA	pg/mL
Lung_PBS_2	Fgf21	Q9JJN1	OID06169	23.26801	0.90895	0.16167	pg/mL
Lung_PBS_2	Il21	Q9ES17	OID06170	23.59448	0.01542	0.86585	pg/mL
Lung_PBS_2	Csf3	P09920	OID06171	20.95029	0.23531	0.05001	pg/mL
Lung_PBS_2	Il33	Q8BVZ5	OID06173	14.01114	9.45483	187.04238	pg/mL
Lung_PBS_2	Il9	P15247	OID06174	22.72408	0.71580	0.02006	pg/mL
Lung_PBS_2	Cxcl2	P10889	OID06175	16.49279	1.10152	0.07947	pg/mL
Lung_PBS_2	Csf1	P07141	OID06176	23.92223	0.99285	19.36210	pg/mL
Lung_PBS_2	Ctla4	P09793	OID06177	23.16432	2.66331	0.14778	pg/mL
Lung_PBS_2	Ifng	P01580	OID06178	22.33135	2.17781	0.06700	pg/mL
Lung_PBS_2	Cxcl11	Q9JHH5	OID06180	25.10277	0.06842	0.00675	pg/mL
Lung_PBS_2	Ccl5	P30882	OID06181	20.72459	6.19673	40.97680	pg/mL
Lung_PBS_2	Il17a	Q62386	OID06182	24.75804	0.53045	0.00658	pg/mL
Lung_PBS_2	Pdcd1lg2	Q9WUL5	OID06183	16.89895	5.50405	12.27137	pg/mL
Lung_PBS_2	Il1b	P10749	OID06184	22.25266	2.53194	0.21699	pg/mL
Lung_PBS_2	Il7	P10168	OID06186	25.53318	0.73582	0.21302	pg/mL
Lung_PBS_2	Ccl17	Q9WUZ6	OID06187	24.77549	1.20043	26.78437	pg/mL
Lung_PBS_2	Cd274	Q9EP73	OID06188	18.53881	6.15904	226.95145	pg/mL
Lung_PBS_2	Hgf	Q08048	OID06189	10.57405	10.63961	557.40962	pg/mL
Lung_PBS_2	Il17f	Q7TNI7	OID06190	24.40866	0.05592	NA	pg/mL
Lung_PBS_2	Il31	Q6EAL8	OID06191	24.42351	-0.47712	NA	pg/mL
Lung_PBS_2	Ccl2	P10148	OID06192	12.00277	7.36823	36.26656	pg/mL
Lung_PBS_2	Tnf	P06804	OID06193	26.38503	0.13576	0.08969	pg/mL
Lung_PBS_2	Il22	Q9JJY9	OID06196	18.39915	0.48984	0.18508	pg/mL
Lung_PBS_2	Il10	P18893	OID06197	20.85505	0.29218	0.04803	pg/mL
Lung_PBS_2	Ccl12	Q62401	OID06198	17.94926	5.26377	32.45192	pg/mL
Lung_PBS_2	Ccl4	P14097	OID06199	20.35805	5.25498	5.66384	pg/mL
Lung_PBS_2	Il1a	P01582	OID06200	14.63100	8.77496	125.26901	pg/mL
Lung_PBS_2	Ifnl2	Q4VK74	OID06201	22.42448	0.14787	0.01148	pg/mL
Lung_PBS_2	Il3	P01586	OID06202	24.70809	-0.64240	NA	pg/mL
Lung_PBS_2	Cxcl12	P40224	OID06203	23.69809	-0.77159	NA	pg/mL
Lung_PBS_2	Ccl22	O88430	OID06204	12.06308	11.49961	71.02503	pg/mL
Lung_PBS_2	Il12a_Il12b	P43431_P43432	OID06205	25.40364	-0.40548	NA	pg/mL
Lung_PBS_2	Ccl11	P48298	OID06206	17.45277	6.23927	41.52075	pg/mL
Lung_PBS_2	Ifna2	P01573	OID06207	25.47332	-0.07129	NA	pg/mL
Lung_PBS_2	Csf2	P01587	OID06208	22.14095	3.37615	0.65434	pg/mL
Lung_PBS_2	Il5	P04401	OID06209	27.40664	-1.82372	NA	pg/mL
Lung_PBS_2	Cxcl9	P18340	OID06210	13.18009	7.40989	38.80983	pg/mL
Lung_PBS_2	Il16	O54824	OID06211	11.72084	7.82070	1317.57252	pg/mL
Lung_PBS_2	Il2	P04351	OID06212	24.45596	0.86528	0.10838	pg/mL
Lung_PBS_2	Il27	Q8K3I6	OID06213	25.25417	-0.00191	0.05229	pg/mL
Lung_PBS_3	Cxcl1	P12850	OID06166	15.21525	5.49463	1.01564	pg/mL
Lung_PBS_3	Il4	P07750	OID06167	23.88831	0.33432	0.03757	pg/mL
Lung_PBS_3	Il6	P08505	OID06168	28.00888	-2.14541	NA	pg/mL
Lung_PBS_3	Fgf21	Q9JJN1	OID06169	22.84956	1.18686	0.23828	pg/mL
Lung_PBS_3	Il21	Q9ES17	OID06170	23.92606	-0.45672	0.02221	pg/mL
Lung_PBS_3	Csf3	P09920	OID06171	20.98001	0.06505	0.02353	pg/mL
Lung_PBS_3	Il33	Q8BVZ5	OID06173	13.65390	9.67153	216.12336	pg/mL
Lung_PBS_3	Il9	P15247	OID06174	21.96938	1.32996	0.05404	pg/mL
Lung_PBS_3	Cxcl2	P10889	OID06175	16.06127	1.39250	0.11179	pg/mL
Lung_PBS_3	Csf1	P07141	OID06176	23.31857	1.45598	36.40936	pg/mL
Lung_PBS_3	Ctla4	P09793	OID06177	22.76352	2.92356	0.18999	pg/mL
Lung_PBS_3	Ifng	P01580	OID06178	21.87165	2.49696	0.09222	pg/mL
Lung_PBS_3	Cxcl11	Q9JHH5	OID06180	24.75945	0.27119	0.01579	pg/mL
Lung_PBS_3	Ccl5	P30882	OID06181	20.19631	6.58447	50.36826	pg/mL
Lung_PBS_3	Il17a	Q62386	OID06182	24.92416	0.22379	0.00223	pg/mL
Lung_PBS_3	Pdcd1lg2	Q9WUL5	OID06183	16.63560	5.62685	13.34867	pg/mL
Lung_PBS_3	Il1b	P10749	OID06184	22.29697	2.34710	0.17901	pg/mL
Lung_PBS_3	Il7	P10168	OID06186	24.82636	1.30210	0.59063	pg/mL
Lung_PBS_3	Ccl17	Q9WUZ6	OID06187	22.87511	2.96026	83.92989	pg/mL
Lung_PBS_3	Cd274	Q9EP73	OID06188	17.99382	6.56349	296.03457	pg/mL
Lung_PBS_3	Hgf	Q08048	OID06189	10.10900	10.96411	696.34403	pg/mL
Lung_PBS_3	Il17f	Q7TNI7	OID06190	23.94733	0.37671	NA	pg/mL
Lung_PBS_3	Il31	Q6EAL8	OID06191	24.74658	-0.94073	NA	pg/mL
Lung_PBS_3	Ccl2	P10148	OID06192	11.67068	7.55978	41.12734	pg/mL
Lung_PBS_3	Tnf	P06804	OID06193	26.63303	-0.25278	NA	pg/mL
Lung_PBS_3	Il22	Q9JJY9	OID06196	18.67152	0.07693	0.05445	pg/mL
Lung_PBS_3	Il10	P18893	OID06197	21.12268	-0.11600	NA	pg/mL
Lung_PBS_3	Ccl12	Q62401	OID06198	17.53016	5.54232	39.08523	pg/mL
Lung_PBS_3	Ccl4	P14097	OID06199	20.24538	5.22710	5.56431	pg/mL
Lung_PBS_3	Il1a	P01582	OID06200	14.20553	9.05989	150.34491	pg/mL
Lung_PBS_3	Ifnl2	Q4VK74	OID06201	22.38386	0.04794	0.00694	pg/mL
Lung_PBS_3	Il3	P01586	OID06202	23.51310	0.41204	0.02379	pg/mL
Lung_PBS_3	Cxcl12	P40224	OID06203	23.02933	-0.24338	NA	pg/mL
Lung_PBS_3	Ccl22	O88430	OID06204	11.77963	11.64252	78.07532	pg/mL
Lung_PBS_3	Il12a_Il12b	P43431_P43432	OID06205	24.17256	0.68505	0.07683	pg/mL
Lung_PBS_3	Ccl11	P48298	OID06206	17.08227	6.46923	48.25469	pg/mL
Lung_PBS_3	Ifna2	P01573	OID06207	26.88406	-1.62257	NA	pg/mL
Lung_PBS_3	Csf2	P01587	OID06208	21.17531	4.20125	1.31362	pg/mL
Lung_PBS_3	Il5	P04401	OID06209	24.85162	0.59075	NA	pg/mL
Lung_PBS_3	Cxcl9	P18340	OID06210	12.85966	7.58978	43.70086	pg/mL
Lung_PBS_3	Il16	O54824	OID06211	11.31986	8.08114	1557.68010	pg/mL
Lung_PBS_3	Il2	P04351	OID06212	25.02229	0.15841	0.01460	pg/mL
Lung_PBS_3	Il27	Q8K3I6	OID06213	27.10367	-1.99196	NA	pg/mL
Liver_CPC_EVs_1	Cxcl1	P12850	OID06166	15.40244	5.79041	1.24478	pg/mL
Liver_CPC_EVs_1	Il4	P07750	OID06167	22.76503	1.94057	0.30526	pg/mL
Liver_CPC_EVs_1	Il6	P08505	OID06168	24.61504	1.73141	2.54554	pg/mL
Liver_CPC_EVs_1	Fgf21	Q9JJN1	OID06169	19.42915	5.09025	8.38277	pg/mL
Liver_CPC_EVs_1	Il21	Q9ES17	OID06170	23.74216	0.21016	1.46425	pg/mL
Liver_CPC_EVs_1	Csf3	P09920	OID06171	18.14708	3.38096	3.32279	pg/mL
Liver_CPC_EVs_1	Il33	Q8BVZ5	OID06173	15.59979	8.20861	81.87872	pg/mL
Liver_CPC_EVs_1	Il9	P15247	OID06174	23.97661	-0.19429	NA	pg/mL
Liver_CPC_EVs_1	Cxcl2	P10889	OID06175	14.92396	3.01278	0.47670	pg/mL
Liver_CPC_EVs_1	Csf1	P07141	OID06176	23.53059	1.72693	49.61687	pg/mL
Liver_CPC_EVs_1	Ctla4	P09793	OID06177	23.53735	2.63271	0.14335	pg/mL
Liver_CPC_EVs_1	Ifng	P01580	OID06178	19.80057	5.05101	0.77667	pg/mL
Liver_CPC_EVs_1	Cxcl11	Q9JHH5	OID06180	23.96399	1.54963	0.18704	pg/mL
Liver_CPC_EVs_1	Ccl5	P30882	OID06181	18.18607	9.07769	182.67432	pg/mL
Liver_CPC_EVs_1	Il17a	Q62386	OID06182	23.76668	1.86424	0.05332	pg/mL
Liver_CPC_EVs_1	Pdcd1lg2	Q9WUL5	OID06183	15.25336	7.49207	46.01958	pg/mL
Liver_CPC_EVs_1	Il1b	P10749	OID06184	15.41143	9.71561	38.16328	pg/mL
Liver_CPC_EVs_1	Il7	P10168	OID06186	24.69661	1.91483	1.33090	pg/mL
Liver_CPC_EVs_1	Ccl17	Q9WUZ6	OID06187	24.97540	1.34295	30.32913	pg/mL
Liver_CPC_EVs_1	Cd274	Q9EP73	OID06188	17.71153	7.32876	490.67874	pg/mL
Liver_CPC_EVs_1	Hgf	Q08048	OID06189	11.86055	9.69554	296.75431	pg/mL
Liver_CPC_EVs_1	Il17f	Q7TNI7	OID06190	23.49292	1.31409	0.08192	pg/mL
Liver_CPC_EVs_1	Il31	Q6EAL8	OID06191	24.48257	-0.19375	NA	pg/mL
Liver_CPC_EVs_1	Ccl2	P10148	OID06192	10.21354	9.49990	150.05719	pg/mL
Liver_CPC_EVs_1	Tnf	P06804	OID06193	24.13503	2.72819	3.51853	pg/mL
Liver_CPC_EVs_1	Il22	Q9JJY9	OID06196	18.76787	0.46355	0.17466	pg/mL
Liver_CPC_EVs_1	Il10	P18893	OID06197	20.93720	0.55246	0.10663	pg/mL
Liver_CPC_EVs_1	Ccl12	Q62401	OID06198	20.12303	3.43243	8.60333	pg/mL
Liver_CPC_EVs_1	Ccl4	P14097	OID06199	20.44539	5.51007	6.66096	pg/mL
Liver_CPC_EVs_1	Il1a	P01582	OID06200	14.74301	9.00538	145.18278	pg/mL
Liver_CPC_EVs_1	Ifnl2	Q4VK74	OID06201	21.90102	1.01376	0.08066	pg/mL
Liver_CPC_EVs_1	Il3	P01586	OID06202	22.73702	1.67111	0.17754	pg/mL
Liver_CPC_EVs_1	Cxcl12	P40224	OID06203	22.32412	0.94481	81.96633	pg/mL
Liver_CPC_EVs_1	Ccl22	O88430	OID06204	13.98167	9.92345	25.48358	pg/mL
Liver_CPC_EVs_1	Il12a_Il12b	P43431_P43432	OID06205	24.76561	0.57498	0.06182	pg/mL
Liver_CPC_EVs_1	Ccl11	P48298	OID06206	17.77114	6.26333	42.18068	pg/mL
Liver_CPC_EVs_1	Ifna2	P01573	OID06207	25.29091	0.45355	0.00505	pg/mL
Liver_CPC_EVs_1	Csf2	P01587	OID06208	23.97537	1.88417	0.14125	pg/mL
Liver_CPC_EVs_1	Il5	P04401	OID06209	23.29352	2.63183	0.06765	pg/mL
Liver_CPC_EVs_1	Cxcl9	P18340	OID06210	5.42094	15.51148	23982.33423	pg/mL
Liver_CPC_EVs_1	Il16	O54824	OID06211	10.29821	9.58577	4273.16415	pg/mL
Liver_CPC_EVs_1	Il2	P04351	OID06212	23.76157	1.90211	0.46276	pg/mL
Liver_CPC_EVs_1	Il27	Q8K3I6	OID06213	22.46890	3.12579	6.46965	pg/mL
Liver_CPC_EVs_2	Cxcl1	P12850	OID06166	15.60017	5.35485	0.92185	pg/mL
Liver_CPC_EVs_2	Il4	P07750	OID06167	22.87452	1.59324	0.21207	pg/mL
Liver_CPC_EVs_2	Il6	P08505	OID06168	24.21266	1.89594	3.13700	pg/mL
Liver_CPC_EVs_2	Fgf21	Q9JJN1	OID06169	19.52327	4.75828	6.57445	pg/mL
Liver_CPC_EVs_2	Il21	Q9ES17	OID06170	23.90767	-0.19319	0.39479	pg/mL
Liver_CPC_EVs_2	Csf3	P09920	OID06171	18.42425	2.86595	2.16037	pg/mL
Liver_CPC_EVs_2	Il33	Q8BVZ5	OID06173	15.94761	7.62295	55.49366	pg/mL
Liver_CPC_EVs_2	Il9	P15247	OID06174	24.29659	-0.75211	NA	pg/mL
Liver_CPC_EVs_2	Cxcl2	P10889	OID06175	15.29597	2.40293	0.29220	pg/mL
Liver_CPC_EVs_2	Csf1	P07141	OID06176	23.10015	1.91953	60.70474	pg/mL
Liver_CPC_EVs_2	Ctla4	P09793	OID06177	23.31369	2.61852	0.14134	pg/mL
Liver_CPC_EVs_2	Ifng	P01580	OID06178	20.45011	4.16364	0.39272	pg/mL
Liver_CPC_EVs_2	Cxcl11	Q9JHH5	OID06180	24.15534	1.12044	0.09993	pg/mL
Liver_CPC_EVs_2	Ccl5	P30882	OID06181	18.69424	8.33168	124.53466	pg/mL
Liver_CPC_EVs_2	Il17a	Q62386	OID06182	23.81678	1.57630	0.03760	pg/mL
Liver_CPC_EVs_2	Pdcd1lg2	Q9WUL5	OID06183	15.58974	6.91785	31.61954	pg/mL
Liver_CPC_EVs_2	Il1b	P10749	OID06184	15.86878	9.02042	24.98806	pg/mL
Liver_CPC_EVs_2	Il7	P10168	OID06186	25.94277	0.43082	0.09519	pg/mL
Liver_CPC_EVs_2	Ccl17	Q9WUZ6	OID06187	28.06938	-1.98887	NA	pg/mL
Liver_CPC_EVs_2	Cd274	Q9EP73	OID06188	18.34933	6.45312	275.33630	pg/mL
Liver_CPC_EVs_2	Hgf	Q08048	OID06189	12.25855	9.05970	196.15526	pg/mL
Liver_CPC_EVs_2	Il17f	Q7TNI7	OID06190	23.72783	0.84135	0.02403	pg/mL
Liver_CPC_EVs_2	Il31	Q6EAL8	OID06191	25.31484	-1.26386	NA	pg/mL
Liver_CPC_EVs_2	Ccl2	P10148	OID06192	10.58119	8.89441	99.54703	pg/mL
Liver_CPC_EVs_2	Tnf	P06804	OID06193	24.78498	1.84040	1.61308	pg/mL
Liver_CPC_EVs_2	Il22	Q9JJY9	OID06196	18.47696	0.51662	0.19602	pg/mL
Liver_CPC_EVs_2	Il10	P18893	OID06197	20.90309	0.34873	0.05893	pg/mL
Liver_CPC_EVs_2	Ccl12	Q62401	OID06198	20.28446	3.03316	6.19557	pg/mL
Liver_CPC_EVs_2	Ccl4	P14097	OID06199	20.53336	5.18426	5.41472	pg/mL
Liver_CPC_EVs_2	Il1a	P01582	OID06200	15.04697	8.46358	102.65423	pg/mL
Liver_CPC_EVs_2	Ifnl2	Q4VK74	OID06201	21.71711	0.95983	0.07431	pg/mL
Liver_CPC_EVs_2	Il3	P01586	OID06202	23.76922	0.40106	0.02315	pg/mL
Liver_CPC_EVs_2	Cxcl12	P40224	OID06203	23.40857	-0.37747	NA	pg/mL
Liver_CPC_EVs_2	Ccl22	O88430	OID06204	14.22546	9.44182	18.71762	pg/mL
Liver_CPC_EVs_2	Il12a_Il12b	P43431_P43432	OID06205	24.82615	0.27661	0.02978	pg/mL
Liver_CPC_EVs_2	Ccl11	P48298	OID06206	17.92416	5.87247	32.60326	pg/mL
Liver_CPC_EVs_2	Ifna2	P01573	OID06207	24.33812	1.16851	0.01559	pg/mL
Liver_CPC_EVs_2	Csf2	P01587	OID06208	25.30727	0.31442	0.00446	pg/mL
Liver_CPC_EVs_2	Il5	P04401	OID06209	23.38140	2.30610	0.04773	pg/mL
Liver_CPC_EVs_2	Cxcl9	P18340	OID06210	5.37380	15.32078	19395.08177	pg/mL
Liver_CPC_EVs_2	Il16	O54824	OID06211	10.68391	8.96223	2782.54366	pg/mL
Liver_CPC_EVs_2	Il2	P04351	OID06212	24.87499	0.55084	0.05627	pg/mL
Liver_CPC_EVs_2	Il27	Q8K3I6	OID06213	22.49329	2.86357	5.18765	pg/mL
Liver_CPC_EVs_3	Cxcl1	P12850	OID06166	16.02302	4.94564	0.69193	pg/mL
Liver_CPC_EVs_3	Il4	P07750	OID06167	23.29545	1.18595	0.13243	pg/mL
Liver_CPC_EVs_3	Il6	P08505	OID06168	24.45471	1.66754	2.33885	pg/mL
Liver_CPC_EVs_3	Fgf21	Q9JJN1	OID06169	19.99052	4.30468	4.67276	pg/mL
Liver_CPC_EVs_3	Il21	Q9ES17	OID06170	22.93560	0.79253	4.35757	pg/mL
Liver_CPC_EVs_3	Csf3	P09920	OID06171	18.77204	2.53180	1.60088	pg/mL
Liver_CPC_EVs_3	Il33	Q8BVZ5	OID06173	16.31906	7.26516	43.68780	pg/mL
Liver_CPC_EVs_3	Il9	P15247	OID06174	23.54315	0.01498	NA	pg/mL
Liver_CPC_EVs_3	Cxcl2	P10889	OID06175	15.74004	1.97251	0.20006	pg/mL
Liver_CPC_EVs_3	Csf1	P07141	OID06176	24.93401	0.09932	1.74818	pg/mL
Liver_CPC_EVs_3	Ctla4	P09793	OID06177	23.87139	2.07447	0.07908	pg/mL
Liver_CPC_EVs_3	Ifng	P01580	OID06178	20.79330	3.83410	0.30114	pg/mL
Liver_CPC_EVs_3	Cxcl11	Q9JHH5	OID06180	23.13215	2.15728	0.39437	pg/mL
Liver_CPC_EVs_3	Ccl5	P30882	OID06181	19.04646	7.99311	104.67216	pg/mL
Liver_CPC_EVs_3	Il17a	Q62386	OID06182	23.82520	1.58153	0.03785	pg/mL
Liver_CPC_EVs_3	Pdcd1lg2	Q9WUL5	OID06183	15.86415	6.65709	26.63258	pg/mL
Liver_CPC_EVs_3	Il1b	P10749	OID06184	16.39995	8.50290	18.16069	pg/mL
Liver_CPC_EVs_3	Il7	P10168	OID06186	25.05085	1.33640	0.62171	pg/mL
Liver_CPC_EVs_3	Ccl17	Q9WUZ6	OID06187	28.40081	-2.30665	NA	pg/mL
Liver_CPC_EVs_3	Cd274	Q9EP73	OID06188	18.59325	6.22284	236.67817	pg/mL
Liver_CPC_EVs_3	Hgf	Q08048	OID06189	12.51620	8.81570	167.59845	pg/mL
Liver_CPC_EVs_3	Il17f	Q7TNI7	OID06190	24.88351	-0.30068	NA	pg/mL
Liver_CPC_EVs_3	Il31	Q6EAL8	OID06191	25.22483	-1.16020	NA	pg/mL
Liver_CPC_EVs_3	Ccl2	P10148	OID06192	10.94824	8.54101	78.60704	pg/mL
Liver_CPC_EVs_3	Tnf	P06804	OID06193	26.53464	0.10439	0.07869	pg/mL
Liver_CPC_EVs_3	Il22	Q9JJY9	OID06196	18.72203	0.28520	0.11184	pg/mL
Liver_CPC_EVs_3	Il10	P18893	OID06197	21.19334	0.07213	0.01393	pg/mL
Liver_CPC_EVs_3	Ccl12	Q62401	OID06198	20.70626	2.62500	4.32595	pg/mL
Liver_CPC_EVs_3	Ccl4	P14097	OID06199	20.75978	4.97148	4.72839	pg/mL
Liver_CPC_EVs_3	Il1a	P01582	OID06200	15.44827	8.07593	80.12324	pg/mL
Liver_CPC_EVs_3	Ifnl2	Q4VK74	OID06201	22.35078	0.33981	0.02168	pg/mL
Liver_CPC_EVs_3	Il3	P01586	OID06202	23.32913	0.85480	0.05759	pg/mL
Liver_CPC_EVs_3	Cxcl12	P40224	OID06203	23.14763	-0.10289	NA	pg/mL
Liver_CPC_EVs_3	Ccl22	O88430	OID06204	14.69732	8.98361	13.96828	pg/mL
Liver_CPC_EVs_3	Il12a_Il12b	P43431_P43432	OID06205	25.15945	-0.04305	0.00672	pg/mL
Liver_CPC_EVs_3	Ccl11	P48298	OID06206	18.40066	5.40962	23.92226	pg/mL
Liver_CPC_EVs_3	Ifna2	P01573	OID06207	25.43158	0.08870	0.00157	pg/mL
Liver_CPC_EVs_3	Csf2	P01587	OID06208	24.85474	0.78060	0.02406	pg/mL
Liver_CPC_EVs_3	Il5	P04401	OID06209	24.04588	1.65528	0.02103	pg/mL
Liver_CPC_EVs_3	Cxcl9	P18340	OID06210	5.59151	15.11671	15552.81444	pg/mL
Liver_CPC_EVs_3	Il16	O54824	OID06211	11.13615	8.52364	2078.13871	pg/mL
Liver_CPC_EVs_3	Il2	P04351	OID06212	23.28814	2.15134	0.60768	pg/mL
Liver_CPC_EVs_3	Il27	Q8K3I6	OID06213	23.42669	1.94381	2.17059	pg/mL
Liver_LNPs_1	Cxcl1	P12850	OID06166	15.90430	5.00066	0.71936	pg/mL
Liver_LNPs_1	Il4	P07750	OID06167	23.19070	1.22700	0.13923	pg/mL
Liver_LNPs_1	Il6	P08505	OID06168	23.92189	2.13666	4.17186	pg/mL
Liver_LNPs_1	Fgf21	Q9JJN1	OID06169	20.91807	3.31342	2.10742	pg/mL
Liver_LNPs_1	Il21	Q9ES17	OID06170	23.08641	0.57801	3.07790	pg/mL
Liver_LNPs_1	Csf3	P09920	OID06171	21.26190	-0.02176	0.01222	pg/mL
Liver_LNPs_1	Il33	Q8BVZ5	OID06173	16.11281	7.40770	48.06503	pg/mL
Liver_LNPs_1	Il9	P15247	OID06174	24.28638	-0.79197	NA	pg/mL
Liver_LNPs_1	Cxcl2	P10889	OID06175	16.03446	1.61438	0.14142	pg/mL
Liver_LNPs_1	Csf1	P07141	OID06176	23.58286	1.38676	33.44372	pg/mL
Liver_LNPs_1	Ctla4	P09793	OID06177	24.43737	1.44479	0.03520	pg/mL
Liver_LNPs_1	Ifng	P01580	OID06178	20.73540	3.82829	0.29971	pg/mL
Liver_LNPs_1	Cxcl11	Q9JHH5	OID06180	23.45972	1.76599	0.24768	pg/mL
Liver_LNPs_1	Ccl5	P30882	OID06181	21.61586	5.36000	25.91030	pg/mL
Liver_LNPs_1	Il17a	Q62386	OID06182	23.67190	1.67112	0.04233	pg/mL
Liver_LNPs_1	Pdcd1lg2	Q9WUL5	OID06183	16.65270	5.80483	15.06790	pg/mL
Liver_LNPs_1	Il1b	P10749	OID06184	18.64516	6.19398	4.08898	pg/mL
Liver_LNPs_1	Il7	P10168	OID06186	24.80653	1.51701	0.80378	pg/mL
Liver_LNPs_1	Ccl17	Q9WUZ6	OID06187	27.08449	-1.05404	NA	pg/mL
Liver_LNPs_1	Cd274	Q9EP73	OID06188	17.16756	7.58482	582.43767	pg/mL
Liver_LNPs_1	Hgf	Q08048	OID06189	12.87476	8.39342	127.82074	pg/mL
Liver_LNPs_1	Il17f	Q7TNI7	OID06190	23.44022	1.07889	0.04866	pg/mL
Liver_LNPs_1	Il31	Q6EAL8	OID06191	26.53581	-2.53489	NA	pg/mL
Liver_LNPs_1	Ccl2	P10148	OID06192	9.67816	9.74737	177.92353	pg/mL
Liver_LNPs_1	Tnf	P06804	OID06193	24.58620	1.98912	1.86269	pg/mL
Liver_LNPs_1	Il22	Q9JJY9	OID06196	18.78266	0.16086	0.07565	pg/mL
Liver_LNPs_1	Il10	P18893	OID06197	21.17204	0.02972	0.00848	pg/mL
Liver_LNPs_1	Ccl12	Q62401	OID06198	18.29357	4.97399	26.65712	pg/mL
Liver_LNPs_1	Ccl4	P14097	OID06199	20.33101	5.33654	5.96530	pg/mL
Liver_LNPs_1	Il1a	P01582	OID06200	15.65994	7.80056	67.17564	pg/mL
Liver_LNPs_1	Ifnl2	Q4VK74	OID06201	21.88405	0.74283	0.05191	pg/mL
Liver_LNPs_1	Il3	P01586	OID06202	23.03412	1.08610	0.08273	pg/mL
Liver_LNPs_1	Cxcl12	P40224	OID06203	22.47598	0.50505	30.48128	pg/mL
Liver_LNPs_1	Ccl22	O88430	OID06204	14.80340	8.81382	12.53385	pg/mL
Liver_LNPs_1	Il12a_Il12b	P43431_P43432	OID06205	24.74994	0.30275	0.03213	pg/mL
Liver_LNPs_1	Ccl11	P48298	OID06206	19.33470	4.41187	11.97786	pg/mL
Liver_LNPs_1	Ifna2	P01573	OID06207	24.05237	1.40420	0.02082	pg/mL
Liver_LNPs_1	Csf2	P01587	OID06208	24.56791	1.00372	0.03818	pg/mL
Liver_LNPs_1	Il5	P04401	OID06209	23.30988	2.32756	0.04888	pg/mL
Liver_LNPs_1	Cxcl9	P18340	OID06210	5.57351	15.07101	14815.26097	pg/mL
Liver_LNPs_1	Il16	O54824	OID06211	11.34271	8.25336	1741.52110	pg/mL
Liver_LNPs_1	Il2	P04351	OID06212	24.12482	1.25096	0.20213	pg/mL
Liver_LNPs_1	Il27	Q8K3I6	OID06213	23.45464	1.85215	1.96787	pg/mL
Liver_LNPs_2	Cxcl1	P12850	OID06166	16.47322	4.54483	0.51943	pg/mL
Liver_LNPs_2	Il4	P07750	OID06167	23.34838	1.18241	0.13185	pg/mL
Liver_LNPs_2	Il6	P08505	OID06168	24.42211	1.74953	2.60645	pg/mL
Liver_LNPs_2	Fgf21	Q9JJN1	OID06169	21.53165	2.81294	1.35991	pg/mL
Liver_LNPs_2	Il21	Q9ES17	OID06170	23.34590	0.43162	2.35381	pg/mL
Liver_LNPs_2	Csf3	P09920	OID06171	21.77414	-0.42091	NA	pg/mL
Liver_LNPs_2	Il33	Q8BVZ5	OID06173	16.74712	6.88648	33.84747	pg/mL
Liver_LNPs_2	Il9	P15247	OID06174	23.69378	-0.08627	NA	pg/mL
Liver_LNPs_2	Cxcl2	P10889	OID06175	16.63152	1.13042	0.08238	pg/mL
Liver_LNPs_2	Csf1	P07141	OID06176	23.98871	1.09400	22.55099	pg/mL
Liver_LNPs_2	Ctla4	P09793	OID06177	24.96327	1.03198	0.01770	pg/mL
Liver_LNPs_2	Ifng	P01580	OID06178	21.43712	3.23966	0.18238	pg/mL
Liver_LNPs_2	Cxcl11	Q9JHH5	OID06180	24.19641	1.14240	0.10348	pg/mL
Liver_LNPs_2	Ccl5	P30882	OID06181	22.85685	4.23210	13.37328	pg/mL
Liver_LNPs_2	Il17a	Q62386	OID06182	23.40995	2.04616	0.06557	pg/mL
Liver_LNPs_2	Pdcd1lg2	Q9WUL5	OID06183	17.24550	5.32513	10.84579	pg/mL
Liver_LNPs_2	Il1b	P10749	OID06184	19.30971	5.64252	2.79410	pg/mL
Liver_LNPs_2	Il7	P10168	OID06186	25.11329	1.32334	0.60975	pg/mL
Liver_LNPs_2	Ccl17	Q9WUZ6	OID06187	27.36999	-1.22645	NA	pg/mL
Liver_LNPs_2	Cd274	Q9EP73	OID06188	17.94428	6.92120	374.57159	pg/mL
Liver_LNPs_2	Hgf	Q08048	OID06189	13.71009	7.67119	80.56570	pg/mL
Liver_LNPs_2	Il17f	Q7TNI7	OID06190	23.60262	1.02959	0.04286	pg/mL
Liver_LNPs_2	Il31	Q6EAL8	OID06191	25.27382	-1.15981	NA	pg/mL
Liver_LNPs_2	Ccl2	P10148	OID06192	10.22652	9.31211	132.00455	pg/mL
Liver_LNPs_2	Tnf	P06804	OID06193	24.82173	1.86668	1.65543	pg/mL
Liver_LNPs_2	Il22	Q9JJY9	OID06196	18.54194	0.51467	0.19521	pg/mL
Liver_LNPs_2	Il10	P18893	OID06197	21.52641	-0.21156	NA	pg/mL
Liver_LNPs_2	Ccl12	Q62401	OID06198	19.11400	4.26665	16.20305	pg/mL
Liver_LNPs_2	Ccl4	P14097	OID06199	21.13617	4.64448	3.83535	pg/mL
Liver_LNPs_2	Il1a	P01582	OID06200	16.38524	7.18835	45.31871	pg/mL
Liver_LNPs_2	Ifnl2	Q4VK74	OID06201	22.49050	0.24947	0.01659	pg/mL
Liver_LNPs_2	Il3	P01586	OID06202	23.47817	0.75514	0.04848	pg/mL
Liver_LNPs_2	Cxcl12	P40224	OID06203	23.76258	-0.66845	NA	pg/mL
Liver_LNPs_2	Ccl22	O88430	OID06204	15.49261	8.23771	8.67571	pg/mL
Liver_LNPs_2	Il12a_Il12b	P43431_P43432	OID06205	25.11465	0.05113	0.01259	pg/mL
Liver_LNPs_2	Ccl11	P48298	OID06206	20.07257	3.78710	7.58082	pg/mL
Liver_LNPs_2	Ifna2	P01573	OID06207	23.83095	1.73871	0.03029	pg/mL
Liver_LNPs_2	Csf2	P01587	OID06208	24.01459	1.67014	0.10755	pg/mL
Liver_LNPs_2	Il5	P04401	OID06209	23.75382	1.99672	0.03316	pg/mL
Liver_LNPs_2	Cxcl9	P18340	OID06210	5.84071	14.91690	12604.54482	pg/mL
Liver_LNPs_2	Il16	O54824	OID06211	11.97176	7.73741	1249.24128	pg/mL
Liver_LNPs_2	Il2	P04351	OID06212	23.66361	1.82526	0.42375	pg/mL
Liver_LNPs_2	Il27	Q8K3I6	OID06213	24.62443	0.79545	0.47808	pg/mL
Liver_LNPs_3	Cxcl1	P12850	OID06166	16.23598	5.02876	0.73377	pg/mL
Liver_LNPs_3	Il4	P07750	OID06167	23.12444	1.65304	0.22627	pg/mL
Liver_LNPs_3	Il6	P08505	OID06168	23.54138	2.87695	8.96996	pg/mL
Liver_LNPs_3	Fgf21	Q9JJN1	OID06169	21.10349	3.48779	2.43906	pg/mL
Liver_LNPs_3	Il21	Q9ES17	OID06170	24.01363	0.01058	0.85300	pg/mL
Liver_LNPs_3	Csf3	P09920	OID06171	21.68657	-0.08665	0.00337	pg/mL
Liver_LNPs_3	Il33	Q8BVZ5	OID06173	16.15176	7.72852	59.53567	pg/mL
Liver_LNPs_3	Il9	P15247	OID06174	23.25582	0.59838	0.01568	pg/mL
Liver_LNPs_3	Cxcl2	P10889	OID06175	15.97994	2.02869	0.21063	pg/mL
Liver_LNPs_3	Csf1	P07141	OID06176	22.85070	2.47871	102.50575	pg/mL
Liver_LNPs_3	Ctla4	P09793	OID06177	24.62978	1.61215	0.04455	pg/mL
Liver_LNPs_3	Ifng	P01580	OID06178	20.26461	4.65886	0.57761	pg/mL
Liver_LNPs_3	Cxcl11	Q9JHH5	OID06180	23.69382	1.89168	0.28916	pg/mL
Liver_LNPs_3	Ccl5	P30882	OID06181	21.23475	6.10089	38.91925	pg/mL
Liver_LNPs_3	Il17a	Q62386	OID06182	24.18955	1.51325	0.03468	pg/mL
Liver_LNPs_3	Pdcd1lg2	Q9WUL5	OID06183	16.86145	5.95586	16.68803	pg/mL
Liver_LNPs_3	Il1b	P10749	OID06184	18.78936	6.40956	4.72980	pg/mL
Liver_LNPs_3	Il7	P10168	OID06186	25.12828	1.55504	0.84631	pg/mL
Liver_LNPs_3	Ccl17	Q9WUZ6	OID06187	999.00000	NA	NA	pg/mL
Liver_LNPs_3	Cd274	Q9EP73	OID06188	17.05850	8.05367	801.47217	pg/mL
Liver_LNPs_3	Hgf	Q08048	OID06189	13.03381	8.59416	145.36545	pg/mL
Liver_LNPs_3	Il17f	Q7TNI7	OID06190	23.88168	0.99722	0.03926	pg/mL
Liver_LNPs_3	Il31	Q6EAL8	OID06191	25.59056	-1.22985	NA	pg/mL
Liver_LNPs_3	Ccl2	P10148	OID06192	9.73525	10.05007	219.67877	pg/mL
Liver_LNPs_3	Tnf	P06804	OID06193	25.35838	1.57673	1.22752	pg/mL
Liver_LNPs_3	Il22	Q9JJY9	OID06196	18.91313	0.39018	0.14718	pg/mL
Liver_LNPs_3	Il10	P18893	OID06197	21.35175	0.20979	0.03381	pg/mL
Liver_LNPs_3	Ccl12	Q62401	OID06198	18.41176	5.21558	31.41513	pg/mL
Liver_LNPs_3	Ccl4	P14097	OID06199	20.63833	5.38901	6.16762	pg/mL
Liver_LNPs_3	Il1a	P01582	OID06200	15.79174	8.02854	77.73065	pg/mL
Liver_LNPs_3	Ifnl2	Q4VK74	OID06201	22.42763	0.55903	0.03646	pg/mL
Liver_LNPs_3	Il3	P01586	OID06202	22.96045	1.51955	0.14797	pg/mL
Liver_LNPs_3	Cxcl12	P40224	OID06203	22.74140	0.59941	39.88294	pg/mL
Liver_LNPs_3	Ccl22	O88430	OID06204	15.02922	8.94779	13.65254	pg/mL
Liver_LNPs_3	Il12a_Il12b	P43431_P43432	OID06205	24.65104	0.76143	0.08838	pg/mL
Liver_LNPs_3	Ccl11	P48298	OID06206	19.59565	4.51070	12.85138	pg/mL
Liver_LNPs_3	Ifna2	P01573	OID06207	23.13524	2.68111	0.07567	pg/mL
Liver_LNPs_3	Csf2	P01587	OID06208	24.17098	1.76044	0.12096	pg/mL
Liver_LNPs_3	Il5	P04401	OID06209	23.28786	2.70938	0.07320	pg/mL
Liver_LNPs_3	Cxcl9	P18340	OID06210	5.54774	15.45656	22546.23205	pg/mL
Liver_LNPs_3	Il16	O54824	OID06211	11.20132	8.75454	2421.22872	pg/mL
Liver_LNPs_3	Il2	P04351	OID06212	23.87341	1.86215	0.44216	pg/mL
Liver_LNPs_3	Il27	Q8K3I6	OID06213	23.59526	2.07132	2.47755	pg/mL
Liver_PBS_1	Cxcl1	P12850	OID06166	17.76728	3.23893	0.19220	pg/mL
Liver_PBS_1	Il4	P07750	OID06167	23.90728	0.61167	0.06015	pg/mL
Liver_PBS_1	Il6	P08505	OID06168	25.02548	1.13432	1.03718	pg/mL
Liver_PBS_1	Fgf21	Q9JJN1	OID06169	19.57199	4.76075	6.58646	pg/mL
Liver_PBS_1	Il21	Q9ES17	OID06170	23.92370	-0.15802	0.46266	pg/mL
Liver_PBS_1	Csf3	P09920	OID06171	21.86435	-0.52296	NA	pg/mL
Liver_PBS_1	Il33	Q8BVZ5	OID06173	17.11325	6.50851	26.16227	pg/mL
Liver_PBS_1	Il9	P15247	OID06174	23.70506	-0.10940	NA	pg/mL
Liver_PBS_1	Cxcl2	P10889	OID06175	17.62215	0.12794	0.01167	pg/mL
Liver_PBS_1	Csf1	P07141	OID06176	24.54533	0.52554	7.96805	pg/mL
Liver_PBS_1	Ctla4	P09793	OID06177	23.92924	2.05417	0.07725	pg/mL
Liver_PBS_1	Ifng	P01580	OID06178	22.35644	2.30850	0.07655	pg/mL
Liver_PBS_1	Cxcl11	Q9JHH5	OID06180	24.72060	0.60637	0.03845	pg/mL
Liver_PBS_1	Ccl5	P30882	OID06181	24.06801	3.00910	5.91467	pg/mL
Liver_PBS_1	Il17a	Q62386	OID06182	23.76444	1.67984	0.04278	pg/mL
Liver_PBS_1	Pdcd1lg2	Q9WUL5	OID06183	17.10032	5.45846	11.89250	pg/mL
Liver_PBS_1	Il1b	P10749	OID06184	20.67909	4.26130	1.00351	pg/mL
Liver_PBS_1	Il7	P10168	OID06186	25.32977	1.09502	0.42461	pg/mL
Liver_PBS_1	Ccl17	Q9WUZ6	OID06187	28.36691	-2.23521	NA	pg/mL
Liver_PBS_1	Cd274	Q9EP73	OID06188	19.64011	5.21353	120.86072	pg/mL
Liver_PBS_1	Hgf	Q08048	OID06189	12.45495	8.91449	178.60763	pg/mL
Liver_PBS_1	Il17f	Q7TNI7	OID06190	23.96487	0.65550	0.00985	pg/mL
Liver_PBS_1	Il31	Q6EAL8	OID06191	24.28980	-0.18762	NA	pg/mL
Liver_PBS_1	Ccl2	P10148	OID06192	13.99649	5.53029	10.70958	pg/mL
Liver_PBS_1	Tnf	P06804	OID06193	27.50614	-0.82957	NA	pg/mL
Liver_PBS_1	Il22	Q9JJY9	OID06196	18.78968	0.25509	0.10253	pg/mL
Liver_PBS_1	Il10	P18893	OID06197	21.14527	0.15774	0.02577	pg/mL
Liver_PBS_1	Ccl12	Q62401	OID06198	22.35395	1.01485	0.66098	pg/mL
Liver_PBS_1	Ccl4	P14097	OID06199	22.65258	3.11622	1.37694	pg/mL
Liver_PBS_1	Il1a	P01582	OID06200	16.31400	7.24775	47.08978	pg/mL
Liver_PBS_1	Ifnl2	Q4VK74	OID06201	22.85058	-0.12245	NA	pg/mL
Liver_PBS_1	Il3	P01586	OID06202	23.66754	0.55393	0.03284	pg/mL
Liver_PBS_1	Cxcl12	P40224	OID06203	24.66036	-1.57808	NA	pg/mL
Liver_PBS_1	Ccl22	O88430	OID06204	15.46391	8.25456	8.76969	pg/mL
Liver_PBS_1	Il12a_Il12b	P43431_P43432	OID06205	24.35087	0.80307	0.09509	pg/mL
Liver_PBS_1	Ccl11	P48298	OID06206	19.40667	4.44115	12.23091	pg/mL
Liver_PBS_1	Ifna2	P01573	OID06207	27.48902	-1.93120	NA	pg/mL
Liver_PBS_1	Csf2	P01587	OID06208	24.24970	1.42318	0.07627	pg/mL
Liver_PBS_1	Il5	P04401	OID06209	24.96087	0.77783	0.00297	pg/mL
Liver_PBS_1	Cxcl9	P18340	OID06210	10.00210	10.74367	372.46146	pg/mL
Liver_PBS_1	Il16	O54824	OID06211	11.30823	8.38910	1902.63418	pg/mL
Liver_PBS_1	Il2	P04351	OID06212	24.95212	0.52491	0.05279	pg/mL
Liver_PBS_1	Il27	Q8K3I6	OID06213	27.01331	-1.60527	NA	pg/mL
Liver_PBS_2	Cxcl1	P12850	OID06166	18.00493	2.97226	0.15433	pg/mL
Liver_PBS_2	Il4	P07750	OID06167	23.99750	0.49244	0.04962	pg/mL
Liver_PBS_2	Il6	P08505	OID06168	25.40074	0.73004	0.45381	pg/mL
Liver_PBS_2	Fgf21	Q9JJN1	OID06169	19.56417	4.73957	6.48396	pg/mL
Liver_PBS_2	Il21	Q9ES17	OID06170	23.55153	0.18513	1.37816	pg/mL
Liver_PBS_2	Csf3	P09920	OID06171	21.69108	-0.37870	NA	pg/mL
Liver_PBS_2	Il33	Q8BVZ5	OID06173	17.11946	6.47329	25.53759	pg/mL
Liver_PBS_2	Il9	P15247	OID06174	23.46804	0.09862	0.00170	pg/mL
Liver_PBS_2	Cxcl2	P10889	OID06175	17.75318	-0.03209	0.00412	pg/mL
Liver_PBS_2	Csf1	P07141	OID06176	24.80763	0.23424	3.32231	pg/mL
Liver_PBS_2	Ctla4	P09793	OID06177	24.49915	1.45525	0.03574	pg/mL
Liver_PBS_2	Ifng	P01580	OID06178	23.83295	0.80298	0.01158	pg/mL
Liver_PBS_2	Cxcl11	Q9JHH5	OID06180	24.97363	0.32433	0.01867	pg/mL
Liver_PBS_2	Ccl5	P30882	OID06181	23.79508	3.25302	7.04162	pg/mL
Liver_PBS_2	Il17a	Q62386	OID06182	25.71410	-0.29883	NA	pg/mL
Liver_PBS_2	Pdcd1lg2	Q9WUL5	OID06183	17.18263	5.34715	11.01254	pg/mL
Liver_PBS_2	Il1b	P10749	OID06184	20.86401	4.04738	0.84612	pg/mL
Liver_PBS_2	Il7	P10168	OID06186	25.24380	1.15198	0.46674	pg/mL
Liver_PBS_2	Ccl17	Q9WUZ6	OID06187	999.00000	NA	NA	pg/mL
Liver_PBS_2	Cd274	Q9EP73	OID06188	19.93733	4.88730	96.61288	pg/mL
Liver_PBS_2	Hgf	Q08048	OID06189	12.43957	8.90086	177.04623	pg/mL
Liver_PBS_2	Il17f	Q7TNI7	OID06190	25.45264	-0.86128	NA	pg/mL
Liver_PBS_2	Il31	Q6EAL8	OID06191	25.40044	-1.32727	NA	pg/mL
Liver_PBS_2	Ccl2	P10148	OID06192	14.78230	4.71548	6.09035	pg/mL
Liver_PBS_2	Tnf	P06804	OID06193	999.00000	NA	NA	pg/mL
Liver_PBS_2	Il22	Q9JJY9	OID06196	18.63876	0.37700	0.14249	pg/mL
Liver_PBS_2	Il10	P18893	OID06197	21.39798	-0.12398	NA	pg/mL
Liver_PBS_2	Ccl12	Q62401	OID06198	22.71951	0.62029	0.31842	pg/mL
Liver_PBS_2	Ccl4	P14097	OID06199	23.91794	1.82186	0.49587	pg/mL
Liver_PBS_2	Il1a	P01582	OID06200	16.18576	7.34698	50.20023	pg/mL
Liver_PBS_2	Ifnl2	Q4VK74	OID06201	22.74538	-0.04626	0.00258	pg/mL
Liver_PBS_2	Il3	P01586	OID06202	26.78173	-2.58926	NA	pg/mL
Liver_PBS_2	Cxcl12	P40224	OID06203	23.98260	-0.92933	NA	pg/mL
Liver_PBS_2	Ccl22	O88430	OID06204	15.43508	8.25439	8.76874	pg/mL
Liver_PBS_2	Il12a_Il12b	P43431_P43432	OID06205	999.00000	NA	NA	pg/mL
Liver_PBS_2	Ccl11	P48298	OID06206	19.44891	4.36991	11.62348	pg/mL
Liver_PBS_2	Ifna2	P01573	OID06207	25.35004	0.17877	0.00244	pg/mL
Liver_PBS_2	Csf2	P01587	OID06208	25.57435	0.06952	NA	pg/mL
Liver_PBS_2	Il5	P04401	OID06209	24.82512	0.88457	0.00449	pg/mL
Liver_PBS_2	Cxcl9	P18340	OID06210	10.89411	9.82265	195.02737	pg/mL
Liver_PBS_2	Il16	O54824	OID06211	11.34947	8.31885	1817.35765	pg/mL
Liver_PBS_2	Il2	P04351	OID06212	25.95852	-0.51050	NA	pg/mL
Liver_PBS_2	Il27	Q8K3I6	OID06213	28.47535	-3.09631	NA	pg/mL
Liver_PBS_3	Cxcl1	P12850	OID06166	17.78577	3.23998	0.19236	pg/mL
Liver_PBS_3	Il4	P07750	OID06167	23.13777	1.40072	0.17092	pg/mL
Liver_PBS_3	Il6	P08505	OID06168	25.76677	0.41257	0.17614	pg/mL
Liver_PBS_3	Fgf21	Q9JJN1	OID06169	19.65249	4.69980	6.29535	pg/mL
Liver_PBS_3	Il21	Q9ES17	OID06170	24.03634	-0.25112	0.29277	pg/mL
Liver_PBS_3	Csf3	P09920	OID06171	21.88998	-0.52905	NA	pg/mL
Liver_PBS_3	Il33	Q8BVZ5	OID06173	17.05482	6.58648	27.59730	pg/mL
Liver_PBS_3	Il9	P15247	OID06174	23.77217	-0.15695	NA	pg/mL
Liver_PBS_3	Cxcl2	P10889	OID06175	17.79633	-0.02669	0.00441	pg/mL
Liver_PBS_3	Csf1	P07141	OID06176	25.94748	-0.85706	NA	pg/mL
Liver_PBS_3	Ctla4	P09793	OID06177	25.58654	0.41641	0.00183	pg/mL
Liver_PBS_3	Ifng	P01580	OID06178	23.73421	0.95027	0.01472	pg/mL
Liver_PBS_3	Cxcl11	Q9JHH5	OID06180	25.43084	-0.08433	NA	pg/mL
Liver_PBS_3	Ccl5	P30882	OID06181	23.00287	4.09378	12.27159	pg/mL
Liver_PBS_3	Il17a	Q62386	OID06182	24.28294	1.18088	0.02190	pg/mL
Liver_PBS_3	Pdcd1lg2	Q9WUL5	OID06183	17.20419	5.37414	11.22017	pg/mL
Liver_PBS_3	Il1b	P10749	OID06184	20.80298	4.15696	0.92384	pg/mL
Liver_PBS_3	Il7	P10168	OID06186	25.90656	0.53777	0.13089	pg/mL
Liver_PBS_3	Ccl17	Q9WUZ6	OID06187	27.15727	-1.00602	NA	pg/mL
Liver_PBS_3	Cd274	Q9EP73	OID06188	19.98484	4.88834	96.68261	pg/mL
Liver_PBS_3	Hgf	Q08048	OID06189	12.60398	8.78501	164.32191	pg/mL
Liver_PBS_3	Il17f	Q7TNI7	OID06190	26.23565	-1.59574	NA	pg/mL
Liver_PBS_3	Il31	Q6EAL8	OID06191	24.23062	-0.10890	NA	pg/mL
Liver_PBS_3	Ccl2	P10148	OID06192	14.80877	4.73756	6.18634	pg/mL
Liver_PBS_3	Tnf	P06804	OID06193	30.94784	-4.25172	NA	pg/mL
Liver_PBS_3	Il22	Q9JJY9	OID06196	18.79547	0.26885	0.10674	pg/mL
Liver_PBS_3	Il10	P18893	OID06197	21.37218	-0.04963	NA	pg/mL
Liver_PBS_3	Ccl12	Q62401	OID06198	22.99605	0.39231	0.18108	pg/mL
Liver_PBS_3	Ccl4	P14097	OID06199	23.54525	2.24311	0.71026	pg/mL
Liver_PBS_3	Il1a	P01582	OID06200	16.35783	7.22346	46.35771	pg/mL
Liver_PBS_3	Ifnl2	Q4VK74	OID06201	22.80698	-0.05930	0.00148	pg/mL
Liver_PBS_3	Il3	P01586	OID06202	25.27182	-1.03080	NA	pg/mL
Liver_PBS_3	Cxcl12	P40224	OID06203	23.29258	-0.19075	NA	pg/mL
Liver_PBS_3	Ccl22	O88430	OID06204	15.52635	8.21167	8.53244	pg/mL
Liver_PBS_3	Il12a_Il12b	P43431_P43432	OID06205	24.37255	0.80094	0.09474	pg/mL
Liver_PBS_3	Ccl11	P48298	OID06206	19.38701	4.48036	12.57727	pg/mL
Liver_PBS_3	Ifna2	P01573	OID06207	27.02289	-1.44553	NA	pg/mL
Liver_PBS_3	Csf2	P01587	OID06208	24.87432	0.81812	0.02618	pg/mL
Liver_PBS_3	Il5	P04401	OID06209	25.33976	0.41848	NA	pg/mL
Liver_PBS_3	Cxcl9	P18340	OID06210	10.86767	9.89764	205.38536	pg/mL
Liver_PBS_3	Il16	O54824	OID06211	11.44318	8.27369	1764.69722	pg/mL
Liver_PBS_3	Il2	P04351	OID06212	24.58539	0.91118	0.11767	pg/mL
Liver_PBS_3	Il27	Q8K3I6	OID06213	27.32908	-1.90149	NA	pg/mL
Spleen_CPC_EVs_1	Cxcl1	P12850	OID06166	11.11063	9.83610	19.00721	pg/mL
Spleen_CPC_EVs_1	Il4	P07750	OID06167	20.92577	3.53371	1.25534	pg/mL
Spleen_CPC_EVs_1	Il6	P08505	OID06168	22.16102	3.93931	22.38422	pg/mL
Spleen_CPC_EVs_1	Fgf21	Q9JJN1	OID06169	20.15032	4.12296	4.06101	pg/mL
Spleen_CPC_EVs_1	Il21	Q9ES17	OID06170	23.08418	0.62202	3.31844	pg/mL
Spleen_CPC_EVs_1	Csf3	P09920	OID06171	15.64590	5.63602	16.99761	pg/mL
Spleen_CPC_EVs_1	Il33	Q8BVZ5	OID06173	12.34728	11.21500	617.45570	pg/mL
Spleen_CPC_EVs_1	Il9	P15247	OID06174	22.87147	0.66472	0.01809	pg/mL
Spleen_CPC_EVs_1	Cxcl2	P10889	OID06175	11.94986	5.74076	3.22886	pg/mL
Spleen_CPC_EVs_1	Csf1	P07141	OID06176	22.15201	2.85939	141.01385	pg/mL
Spleen_CPC_EVs_1	Ctla4	P09793	OID06177	16.95835	8.96559	15.77813	pg/mL
Spleen_CPC_EVs_1	Ifng	P01580	OID06178	17.74538	6.86009	2.82856	pg/mL
Spleen_CPC_EVs_1	Cxcl11	Q9JHH5	OID06180	23.48519	1.78230	0.25279	pg/mL
Spleen_CPC_EVs_1	Ccl5	P30882	OID06181	11.19252	15.82512	11511.44444	pg/mL
Spleen_CPC_EVs_1	Il17a	Q62386	OID06182	23.99878	1.38602	0.02929	pg/mL
Spleen_CPC_EVs_1	Pdcd1lg2	Q9WUL5	OID06183	13.81090	8.68840	100.14697	pg/mL
Spleen_CPC_EVs_1	Il1b	P10749	OID06184	13.28573	11.59519	117.84241	pg/mL
Spleen_CPC_EVs_1	Il7	P10168	OID06186	23.40908	2.95623	3.90366	pg/mL
Spleen_CPC_EVs_1	Ccl17	Q9WUZ6	OID06187	999.00000	NA	NA	pg/mL
Spleen_CPC_EVs_1	Cd274	Q9EP73	OID06188	15.19387	9.60029	2504.10375	pg/mL
Spleen_CPC_EVs_1	Hgf	Q08048	OID06189	11.18004	10.12993	395.51245	pg/mL
Spleen_CPC_EVs_1	Il17f	Q7TNI7	OID06190	25.19431	-0.63341	NA	pg/mL
Spleen_CPC_EVs_1	Il31	Q6EAL8	OID06191	24.88081	-0.83811	NA	pg/mL
Spleen_CPC_EVs_1	Ccl2	P10148	OID06192	8.39567	11.07165	458.74114	pg/mL
Spleen_CPC_EVs_1	Tnf	P06804	OID06193	21.70398	4.91312	15.32007	pg/mL
Spleen_CPC_EVs_1	Il22	Q9JJY9	OID06196	18.61732	0.36798	0.13933	pg/mL
Spleen_CPC_EVs_1	Il10	P18893	OID06197	19.84718	1.39635	0.49043	pg/mL
Spleen_CPC_EVs_1	Ccl12	Q62401	OID06198	15.63505	7.67428	153.30222	pg/mL
Spleen_CPC_EVs_1	Ccl4	P14097	OID06199	15.88285	9.82648	147.25724	pg/mL
Spleen_CPC_EVs_1	Il1a	P01582	OID06200	12.61036	10.89192	495.51698	pg/mL
Spleen_CPC_EVs_1	Ifnl2	Q4VK74	OID06201	21.51755	1.15111	0.09834	pg/mL
Spleen_CPC_EVs_1	Il3	P01586	OID06202	22.29780	1.86420	0.22127	pg/mL
Spleen_CPC_EVs_1	Cxcl12	P40224	OID06203	22.82902	0.19379	5.76778	pg/mL
Spleen_CPC_EVs_1	Ccl22	O88430	OID06204	10.50119	13.15781	218.52493	pg/mL
Spleen_CPC_EVs_1	Il12a_Il12b	P43431_P43432	OID06205	25.60473	-0.51026	NA	pg/mL
Spleen_CPC_EVs_1	Ccl11	P48298	OID06206	17.54385	6.24450	41.66329	pg/mL
Spleen_CPC_EVs_1	Ifna2	P01573	OID06207	22.03083	3.46752	0.14770	pg/mL
Spleen_CPC_EVs_1	Csf2	P01587	OID06208	22.01384	3.59957	0.79589	pg/mL
Spleen_CPC_EVs_1	Il5	P04401	OID06209	23.26623	2.41300	0.05370	pg/mL
Spleen_CPC_EVs_1	Cxcl9	P18340	OID06210	6.57522	14.11108	5691.57803	pg/mL
Spleen_CPC_EVs_1	Il16	O54824	OID06211	7.69468	11.94318	28113.24112	pg/mL
Spleen_CPC_EVs_1	Il2	P04351	OID06212	20.96612	4.45144	4.40805	pg/mL
Spleen_CPC_EVs_1	Il27	Q8K3I6	OID06213	20.25520	5.09337	27.47304	pg/mL
Spleen_CPC_EVs_2	Cxcl1	P12850	OID06166	12.14098	8.79929	9.38744	pg/mL
Spleen_CPC_EVs_2	Il4	P07750	OID06167	22.07854	2.37447	0.46454	pg/mL
Spleen_CPC_EVs_2	Il6	P08505	OID06168	23.79103	2.30283	5.01887	pg/mL
Spleen_CPC_EVs_2	Fgf21	Q9JJN1	OID06169	20.97308	3.29373	2.07252	pg/mL
Spleen_CPC_EVs_2	Il21	Q9ES17	OID06170	23.53086	0.16887	1.32372	pg/mL
Spleen_CPC_EVs_2	Csf3	P09920	OID06171	16.47334	4.80211	9.60045	pg/mL
Spleen_CPC_EVs_2	Il33	Q8BVZ5	OID06173	13.45364	10.10218	288.48414	pg/mL
Spleen_CPC_EVs_2	Il9	P15247	OID06174	23.07335	0.45638	0.01109	pg/mL
Spleen_CPC_EVs_2	Cxcl2	P10889	OID06175	13.03772	4.64643	1.53702	pg/mL
Spleen_CPC_EVs_2	Csf1	P07141	OID06176	22.95191	2.05302	69.30873	pg/mL
Spleen_CPC_EVs_2	Ctla4	P09793	OID06177	18.30118	7.61628	6.46742	pg/mL
Spleen_CPC_EVs_2	Ifng	P01580	OID06178	18.77079	5.82820	1.37018	pg/mL
Spleen_CPC_EVs_2	Cxcl11	Q9JHH5	OID06180	23.78963	1.47139	0.16812	pg/mL
Spleen_CPC_EVs_2	Ccl5	P30882	OID06181	14.76640	12.24477	1007.04480	pg/mL
Spleen_CPC_EVs_2	Il17a	Q62386	OID06182	23.59448	1.78385	0.04851	pg/mL
Spleen_CPC_EVs_2	Pdcd1lg2	Q9WUL5	OID06183	14.92784	7.56500	48.25721	pg/mL
Spleen_CPC_EVs_2	Il1b	P10749	OID06184	14.88746	9.98699	44.96617	pg/mL
Spleen_CPC_EVs_2	Il7	P10168	OID06186	24.51819	1.84065	1.21791	pg/mL
Spleen_CPC_EVs_2	Ccl17	Q9WUZ6	OID06187	30.89907	-4.83331	NA	pg/mL
Spleen_CPC_EVs_2	Cd274	Q9EP73	OID06188	16.33091	8.45679	1062.46932	pg/mL
Spleen_CPC_EVs_2	Hgf	Q08048	OID06189	12.62548	8.67802	153.40356	pg/mL
Spleen_CPC_EVs_2	Il17f	Q7TNI7	OID06190	23.92155	0.63288	0.00835	pg/mL
Spleen_CPC_EVs_2	Il31	Q6EAL8	OID06191	24.65587	-0.61963	NA	pg/mL
Spleen_CPC_EVs_2	Ccl2	P10148	OID06192	9.57909	9.88175	195.31006	pg/mL
Spleen_CPC_EVs_2	Tnf	P06804	OID06193	23.25206	3.35857	5.63144	pg/mL
Spleen_CPC_EVs_2	Il22	Q9JJY9	OID06196	18.70413	0.27470	0.10855	pg/mL
Spleen_CPC_EVs_2	Il10	P18893	OID06197	20.50357	0.73350	0.16141	pg/mL
Spleen_CPC_EVs_2	Ccl12	Q62401	OID06198	16.76006	6.54280	74.85819	pg/mL
Spleen_CPC_EVs_2	Ccl4	P14097	OID06199	17.39304	8.30982	43.34128	pg/mL
Spleen_CPC_EVs_2	Il1a	P01582	OID06200	13.61732	9.87849	254.78714	pg/mL
Spleen_CPC_EVs_2	Ifnl2	Q4VK74	OID06201	22.45181	0.21038	0.01455	pg/mL
Spleen_CPC_EVs_2	Il3	P01586	OID06202	23.13818	1.01735	0.07464	pg/mL
Spleen_CPC_EVs_2	Cxcl12	P40224	OID06203	23.02868	-0.01234	NA	pg/mL
Spleen_CPC_EVs_2	Ccl22	O88430	OID06204	12.22761	11.42492	67.60693	pg/mL
Spleen_CPC_EVs_2	Il12a_Il12b	P43431_P43432	OID06205	25.54387	-0.45587	NA	pg/mL
Spleen_CPC_EVs_2	Ccl11	P48298	OID06206	18.76063	5.02125	18.35884	pg/mL
Spleen_CPC_EVs_2	Ifna2	P01573	OID06207	23.01746	2.47441	0.06272	pg/mL
Spleen_CPC_EVs_2	Csf2	P01587	OID06208	22.85048	2.75647	0.36644	pg/mL
Spleen_CPC_EVs_2	Il5	P04401	OID06209	23.62305	2.04971	0.03539	pg/mL
Spleen_CPC_EVs_2	Cxcl9	P18340	OID06210	7.82923	12.85060	1875.19879	pg/mL
Spleen_CPC_EVs_2	Il16	O54824	OID06211	7.02764	12.60375	54155.36828	pg/mL
Spleen_CPC_EVs_2	Il2	P04351	OID06212	22.38069	3.03040	1.41266	pg/mL
Spleen_CPC_EVs_2	Il27	Q8K3I6	OID06213	21.28287	4.05923	13.32857	pg/mL
Spleen_CPC_EVs_3	Cxcl1	P12850	OID06166	12.08386	8.69610	8.75754	pg/mL
Spleen_CPC_EVs_3	Il4	P07750	OID06167	21.30660	2.98610	0.79967	pg/mL
Spleen_CPC_EVs_3	Il6	P08505	OID06168	23.52876	2.40478	5.59814	pg/mL
Spleen_CPC_EVs_3	Fgf21	Q9JJN1	OID06169	21.28716	2.81934	1.36781	pg/mL
Spleen_CPC_EVs_3	Il21	Q9ES17	OID06170	23.21528	0.32414	1.89265	pg/mL
Spleen_CPC_EVs_3	Csf3	P09920	OID06171	16.55694	4.55819	8.07807	pg/mL
Spleen_CPC_EVs_3	Il33	Q8BVZ5	OID06173	13.45653	9.93897	258.50347	pg/mL
Spleen_CPC_EVs_3	Il9	P15247	OID06174	22.70265	0.66676	0.01817	pg/mL
Spleen_CPC_EVs_3	Cxcl2	P10889	OID06175	13.09096	4.43288	1.32740	pg/mL
Spleen_CPC_EVs_3	Csf1	P07141	OID06176	23.53809	1.30653	30.19968	pg/mL
Spleen_CPC_EVs_3	Ctla4	P09793	OID06177	17.90059	7.85657	7.58793	pg/mL
Spleen_CPC_EVs_3	Ifng	P01580	OID06178	18.69881	5.73988	1.28598	pg/mL
Spleen_CPC_EVs_3	Cxcl11	Q9JHH5	OID06180	24.48708	0.61364	0.03907	pg/mL
Spleen_CPC_EVs_3	Ccl5	P30882	OID06181	14.39336	12.45750	1140.00060	pg/mL
Spleen_CPC_EVs_3	Il17a	Q62386	OID06182	24.64160	0.57642	0.00735	pg/mL
Spleen_CPC_EVs_3	Pdcd1lg2	Q9WUL5	OID06183	14.87046	7.46207	45.12925	pg/mL
Spleen_CPC_EVs_3	Il1b	P10749	OID06184	14.87002	9.84412	41.24923	pg/mL
Spleen_CPC_EVs_3	Il7	P10168	OID06186	24.11284	2.08570	1.62025	pg/mL
Spleen_CPC_EVs_3	Ccl17	Q9WUZ6	OID06187	27.19846	-1.29301	NA	pg/mL
Spleen_CPC_EVs_3	Cd274	Q9EP73	OID06188	16.21806	8.40933	1027.34788	pg/mL
Spleen_CPC_EVs_3	Hgf	Q08048	OID06189	12.34860	8.79459	165.33804	pg/mL
Spleen_CPC_EVs_3	Il17f	Q7TNI7	OID06190	25.20760	-0.81348	NA	pg/mL
Spleen_CPC_EVs_3	Il31	Q6EAL8	OID06191	23.84876	0.02716	NA	pg/mL
Spleen_CPC_EVs_3	Ccl2	P10148	OID06192	9.45477	9.84577	190.48404	pg/mL
Spleen_CPC_EVs_3	Tnf	P06804	OID06193	22.54156	3.90877	8.19092	pg/mL
Spleen_CPC_EVs_3	Il22	Q9JJY9	OID06196	18.45739	0.36113	0.13694	pg/mL
Spleen_CPC_EVs_3	Il10	P18893	OID06197	20.48940	0.58736	0.11623	pg/mL
Spleen_CPC_EVs_3	Ccl12	Q62401	OID06198	16.67825	6.46431	71.19164	pg/mL
Spleen_CPC_EVs_3	Ccl4	P14097	OID06199	17.24416	8.29840	42.97936	pg/mL
Spleen_CPC_EVs_3	Il1a	P01582	OID06200	13.60553	9.72996	231.41843	pg/mL
Spleen_CPC_EVs_3	Ifnl2	Q4VK74	OID06201	21.77366	0.72822	0.05057	pg/mL
Spleen_CPC_EVs_3	Il3	P01586	OID06202	22.59246	1.40276	0.12775	pg/mL
Spleen_CPC_EVs_3	Cxcl12	P40224	OID06203	22.96882	-0.11279	NA	pg/mL
Spleen_CPC_EVs_3	Ccl22	O88430	OID06204	11.92614	11.56608	74.21813	pg/mL
Spleen_CPC_EVs_3	Il12a_Il12b	P43431_P43432	OID06205	25.20872	-0.28103	NA	pg/mL
Spleen_CPC_EVs_3	Ccl11	P48298	OID06206	18.58200	5.03957	18.59169	pg/mL
Spleen_CPC_EVs_3	Ifna2	P01573	OID06207	22.42115	2.91042	0.09259	pg/mL
Spleen_CPC_EVs_3	Csf2	P01587	OID06208	23.54600	1.90064	0.14413	pg/mL
Spleen_CPC_EVs_3	Il5	P04401	OID06209	23.32175	2.19070	0.04185	pg/mL
Spleen_CPC_EVs_3	Cxcl9	P18340	OID06210	7.69598	12.82353	1833.63957	pg/mL
Spleen_CPC_EVs_3	Il16	O54824	OID06211	6.93362	12.53746	50512.13461	pg/mL
Spleen_CPC_EVs_3	Il2	P04351	OID06212	22.34886	2.90192	1.25992	pg/mL
Spleen_CPC_EVs_3	Il27	Q8K3I6	OID06213	21.23426	3.94753	12.27593	pg/mL
Spleen_LNPs_1	Cxcl1	P12850	OID06166	12.18075	8.57875	8.09339	pg/mL
Spleen_LNPs_1	Il4	P07750	OID06167	22.45480	1.81744	0.26916	pg/mL
Spleen_LNPs_1	Il6	P08505	OID06168	23.69874	2.21435	4.55345	pg/mL
Spleen_LNPs_1	Fgf21	Q9JJN1	OID06169	17.40599	6.68004	25.34600	pg/mL
Spleen_LNPs_1	Il21	Q9ES17	OID06170	23.59411	-0.07514	0.64085	pg/mL
Spleen_LNPs_1	Csf3	P09920	OID06171	19.93435	1.16032	0.34334	pg/mL
Spleen_LNPs_1	Il33	Q8BVZ5	OID06173	14.93534	8.43970	95.41692	pg/mL
Spleen_LNPs_1	Il9	P15247	OID06174	23.61219	-0.26324	NA	pg/mL
Spleen_LNPs_1	Cxcl2	P10889	OID06175	14.24375	3.25964	0.57474	pg/mL
Spleen_LNPs_1	Csf1	P07141	OID06176	22.64615	2.17801	78.10438	pg/mL
Spleen_LNPs_1	Ctla4	P09793	OID06177	18.90503	6.83166	3.81712	pg/mL
Spleen_LNPs_1	Ifng	P01580	OID06178	18.85551	5.56271	1.13148	pg/mL
Spleen_LNPs_1	Cxcl11	Q9JHH5	OID06180	23.85989	1.22037	0.11680	pg/mL
Spleen_LNPs_1	Ccl5	P30882	OID06181	16.61850	10.21190	329.53121	pg/mL
Spleen_LNPs_1	Il17a	Q62386	OID06182	24.33398	0.86358	0.01311	pg/mL
Spleen_LNPs_1	Pdcd1lg2	Q9WUL5	OID06183	14.59938	7.71269	53.12341	pg/mL
Spleen_LNPs_1	Il1b	P10749	OID06184	16.74789	7.94578	12.81880	pg/mL
Spleen_LNPs_1	Il7	P10168	OID06186	24.04254	2.13554	1.71278	pg/mL
Spleen_LNPs_1	Ccl17	Q9WUZ6	OID06187	999.00000	NA	NA	pg/mL
Spleen_LNPs_1	Cd274	Q9EP73	OID06188	17.04624	7.56069	573.05865	pg/mL
Spleen_LNPs_1	Hgf	Q08048	OID06189	13.43651	7.68621	81.34307	pg/mL
Spleen_LNPs_1	Il17f	Q7TNI7	OID06190	24.62680	-0.25315	NA	pg/mL
Spleen_LNPs_1	Il31	Q6EAL8	OID06191	24.83362	-0.97816	NA	pg/mL
Spleen_LNPs_1	Ccl2	P10148	OID06192	8.61484	10.66523	340.49963	pg/mL
Spleen_LNPs_1	Tnf	P06804	OID06193	23.43511	2.99475	4.32017	pg/mL
Spleen_LNPs_1	Il22	Q9JJY9	OID06196	18.60261	0.19545	0.08512	pg/mL
Spleen_LNPs_1	Il10	P18893	OID06197	19.55054	1.50576	0.56885	pg/mL
Spleen_LNPs_1	Ccl12	Q62401	OID06198	15.23526	7.88684	175.29936	pg/mL
Spleen_LNPs_1	Ccl4	P14097	OID06199	17.84213	7.67997	27.65169	pg/mL
Spleen_LNPs_1	Il1a	P01582	OID06200	14.61857	8.69646	119.13417	pg/mL
Spleen_LNPs_1	Ifnl2	Q4VK74	OID06201	19.89082	2.59060	0.47798	pg/mL
Spleen_LNPs_1	Il3	P01586	OID06202	23.04133	0.93343	0.06549	pg/mL
Spleen_LNPs_1	Cxcl12	P40224	OID06203	22.29912	0.53645	33.51217	pg/mL
Spleen_LNPs_1	Ccl22	O88430	OID06204	13.74171	9.73005	22.51021	pg/mL
Spleen_LNPs_1	Il12a_Il12b	P43431_P43432	OID06205	24.82969	0.07754	0.01435	pg/mL
Spleen_LNPs_1	Ccl11	P48298	OID06206	19.32922	4.27189	10.83214	pg/mL
Spleen_LNPs_1	Ifna2	P01573	OID06207	19.71638	5.59473	0.72919	pg/mL
Spleen_LNPs_1	Csf2	P01587	OID06208	23.66089	1.76528	0.12171	pg/mL
Spleen_LNPs_1	Il5	P04401	OID06209	23.06473	2.42726	0.05453	pg/mL
Spleen_LNPs_1	Cxcl9	P18340	OID06210	8.53048	11.96858	926.07525	pg/mL
Spleen_LNPs_1	Il16	O54824	OID06211	6.83979	12.61082	54562.64421	pg/mL
Spleen_LNPs_1	Il2	P04351	OID06212	22.87397	2.35634	0.75056	pg/mL
Spleen_LNPs_1	Il27	Q8K3I6	OID06213	21.95373	3.20760	6.91816	pg/mL
Spleen_LNPs_2	Cxcl1	P12850	OID06166	11.49297	9.25731	12.79576	pg/mL
Spleen_LNPs_2	Il4	P07750	OID06167	21.69935	2.56368	0.55246	pg/mL
Spleen_LNPs_2	Il6	P08505	OID06168	23.13329	2.77059	8.10179	pg/mL
Spleen_LNPs_2	Fgf21	Q9JJN1	OID06169	16.49580	7.58102	46.18085	pg/mL
Spleen_LNPs_2	Il21	Q9ES17	OID06170	24.38151	-0.87175	NA	pg/mL
Spleen_LNPs_2	Csf3	P09920	OID06171	19.77284	1.31262	0.42360	pg/mL
Spleen_LNPs_2	Il33	Q8BVZ5	OID06173	14.19275	9.17309	155.09675	pg/mL
Spleen_LNPs_2	Il9	P15247	OID06174	23.16898	0.17076	0.00367	pg/mL
Spleen_LNPs_2	Cxcl2	P10889	OID06175	13.62665	3.86752	0.89423	pg/mL
Spleen_LNPs_2	Csf1	P07141	OID06176	22.40785	2.40710	96.25269	pg/mL
Spleen_LNPs_2	Ctla4	P09793	OID06177	18.22052	7.50696	6.01263	pg/mL
Spleen_LNPs_2	Ifng	P01580	OID06178	18.47300	5.93602	1.47997	pg/mL
Spleen_LNPs_2	Cxcl11	Q9JHH5	OID06180	23.89175	1.17930	0.10964	pg/mL
Spleen_LNPs_2	Ccl5	P30882	OID06181	15.46342	11.35776	610.48663	pg/mL
Spleen_LNPs_2	Il17a	Q62386	OID06182	24.37933	0.80902	0.01187	pg/mL
Spleen_LNPs_2	Pdcd1lg2	Q9WUL5	OID06183	13.61497	8.68789	100.11321	pg/mL
Spleen_LNPs_2	Il1b	P10749	OID06184	15.81463	8.86984	22.78105	pg/mL
Spleen_LNPs_2	Il7	P10168	OID06186	24.06334	2.10553	1.65660	pg/mL
Spleen_LNPs_2	Ccl17	Q9WUZ6	OID06187	27.07500	-1.19922	NA	pg/mL
Spleen_LNPs_2	Cd274	Q9EP73	OID06188	16.35447	8.24325	914.18173	pg/mL
Spleen_LNPs_2	Hgf	Q08048	OID06189	12.33371	8.77981	163.77320	pg/mL
Spleen_LNPs_2	Il17f	Q7TNI7	OID06190	24.14617	0.21827	NA	pg/mL
Spleen_LNPs_2	Il31	Q6EAL8	OID06191	24.45854	-0.61229	NA	pg/mL
Spleen_LNPs_2	Ccl2	P10148	OID06192	7.88682	11.38404	579.97941	pg/mL
Spleen_LNPs_2	Tnf	P06804	OID06193	21.99079	4.42986	11.42216	pg/mL
Spleen_LNPs_2	Il22	Q9JJY9	OID06196	18.37185	0.41700	0.15695	pg/mL
Spleen_LNPs_2	Il10	P18893	OID06197	19.13837	1.90872	0.93397	pg/mL
Spleen_LNPs_2	Ccl12	Q62401	OID06198	14.37184	8.74105	301.16326	pg/mL
Spleen_LNPs_2	Ccl4	P14097	OID06199	17.21497	8.29792	42.96412	pg/mL
Spleen_LNPs_2	Il1a	P01582	OID06200	13.99061	9.31521	177.11992	pg/mL
Spleen_LNPs_2	Ifnl2	Q4VK74	OID06201	19.31351	3.15870	0.78306	pg/mL
Spleen_LNPs_2	Il3	P01586	OID06202	22.98026	0.98529	0.07105	pg/mL
Spleen_LNPs_2	Cxcl12	P40224	OID06203	23.74187	-0.91550	NA	pg/mL
Spleen_LNPs_2	Ccl22	O88430	OID06204	12.78697	10.67558	41.40797	pg/mL
Spleen_LNPs_2	Il12a_Il12b	P43431_P43432	OID06205	24.66737	0.23065	0.02584	pg/mL
Spleen_LNPs_2	Ccl11	P48298	OID06206	18.28577	5.30613	22.30388	pg/mL
Spleen_LNPs_2	Ifna2	P01573	OID06207	18.89854	6.40336	1.27987	pg/mL
Spleen_LNPs_2	Csf2	P01587	OID06208	23.68987	1.72709	0.11588	pg/mL
Spleen_LNPs_2	Il5	P04401	OID06209	23.65442	1.82835	0.02672	pg/mL
Spleen_LNPs_2	Cxcl9	P18340	OID06210	7.21268	13.27717	2689.03397	pg/mL
Spleen_LNPs_2	Il16	O54824	OID06211	6.90960	12.53180	50214.87554	pg/mL
Spleen_LNPs_2	Il2	P04351	OID06212	21.91526	3.30585	1.79121	pg/mL
Spleen_LNPs_2	Il27	Q8K3I6	OID06213	21.09356	4.05856	13.32209	pg/mL
Spleen_LNPs_3	Cxcl1	P12850	OID06166	13.03618	7.73943	4.61623	pg/mL
Spleen_LNPs_3	Il4	P07750	OID06167	22.64201	1.64635	0.22465	pg/mL
Spleen_LNPs_3	Il6	P08505	OID06168	23.40239	2.52682	6.35605	pg/mL
Spleen_LNPs_3	Fgf21	Q9JJN1	OID06169	18.18261	5.91954	15.07694	pg/mL
Spleen_LNPs_3	Il21	Q9ES17	OID06170	23.84659	-0.31151	0.19906	pg/mL
Spleen_LNPs_3	Csf3	P09920	OID06171	20.92481	0.18598	0.04166	pg/mL
Spleen_LNPs_3	Il33	Q8BVZ5	OID06173	15.83618	7.55498	53.03458	pg/mL
Spleen_LNPs_3	Il9	P15247	OID06174	24.03841	-0.67334	NA	pg/mL
Spleen_LNPs_3	Cxcl2	P10889	OID06175	15.12723	2.39227	0.28959	pg/mL
Spleen_LNPs_3	Csf1	P07141	OID06176	23.42141	1.41887	34.79976	pg/mL
Spleen_LNPs_3	Ctla4	P09793	OID06177	19.73293	6.01988	2.18275	pg/mL
Spleen_LNPs_3	Ifng	P01580	OID06178	19.75070	4.68364	0.58865	pg/mL
Spleen_LNPs_3	Cxcl11	Q9JHH5	OID06180	24.15637	0.94000	0.07390	pg/mL
Spleen_LNPs_3	Ccl5	P30882	OID06181	17.77472	9.07179	182.12106	pg/mL
Spleen_LNPs_3	Il17a	Q62386	OID06182	25.12918	0.08450	NA	pg/mL
Spleen_LNPs_3	Pdcd1lg2	Q9WUL5	OID06183	15.29640	7.03179	34.07272	pg/mL
Spleen_LNPs_3	Il1b	P10749	OID06184	17.88869	6.82110	6.21773	pg/mL
Spleen_LNPs_3	Il7	P10168	OID06186	25.09669	1.09750	0.42639	pg/mL
Spleen_LNPs_3	Ccl17	Q9WUZ6	OID06187	999.00000	NA	NA	pg/mL
Spleen_LNPs_3	Cd274	Q9EP73	OID06188	18.14322	6.47982	280.20717	pg/mL
Spleen_LNPs_3	Hgf	Q08048	OID06189	14.31462	6.82422	46.79138	pg/mL
Spleen_LNPs_3	Il17f	Q7TNI7	OID06190	24.98630	-0.59653	NA	pg/mL
Spleen_LNPs_3	Il31	Q6EAL8	OID06191	23.36743	0.50416	0.20072	pg/mL
Spleen_LNPs_3	Ccl2	P10148	OID06192	9.53375	9.76244	179.78882	pg/mL
Spleen_LNPs_3	Tnf	P06804	OID06193	23.55854	2.88744	3.98249	pg/mL
Spleen_LNPs_3	Il22	Q9JJY9	OID06196	18.47042	0.34376	0.13099	pg/mL
Spleen_LNPs_3	Il10	P18893	OID06197	20.21678	0.85564	0.20581	pg/mL
Spleen_LNPs_3	Ccl12	Q62401	OID06198	16.11916	7.01906	101.34463	pg/mL
Spleen_LNPs_3	Ccl4	P14097	OID06199	18.49330	7.04492	17.96260	pg/mL
Spleen_LNPs_3	Il1a	P01582	OID06200	15.48763	7.84352	69.05009	pg/mL
Spleen_LNPs_3	Ifnl2	Q4VK74	OID06201	20.48896	2.00858	0.27206	pg/mL
Spleen_LNPs_3	Il3	P01586	OID06202	23.91677	0.07411	0.00761	pg/mL
Spleen_LNPs_3	Cxcl12	P40224	OID06203	23.03960	-0.18791	NA	pg/mL
Spleen_LNPs_3	Ccl22	O88430	OID06204	14.34563	9.14226	15.45703	pg/mL
Spleen_LNPs_3	Il12a_Il12b	P43431_P43432	OID06205	26.87785	-1.95450	NA	pg/mL
Spleen_LNPs_3	Ccl11	P48298	OID06206	20.03681	3.58042	6.48030	pg/mL
Spleen_LNPs_3	Ifna2	P01573	OID06207	20.65338	4.67384	0.37516	pg/mL
Spleen_LNPs_3	Csf2	P01587	OID06208	23.97863	1.46366	0.08089	pg/mL
Spleen_LNPs_3	Il5	P04401	OID06209	23.87581	1.63230	0.02034	pg/mL
Spleen_LNPs_3	Cxcl9	P18340	OID06210	9.08857	11.42660	613.69208	pg/mL
Spleen_LNPs_3	Il16	O54824	OID06211	7.72040	11.74634	23461.96917	pg/mL
Spleen_LNPs_3	Il2	P04351	OID06212	23.75095	1.49549	0.28274	pg/mL
Spleen_LNPs_3	Il27	Q8K3I6	OID06213	22.70544	2.47201	3.65689	pg/mL
Spleen_PBS_1	Cxcl1	P12850	OID06166	15.08306	6.18841	1.63218	pg/mL
Spleen_PBS_1	Il4	P07750	OID06167	22.98531	1.79890	0.26403	pg/mL
Spleen_PBS_1	Il6	P08505	OID06168	25.18861	1.23645	1.23410	pg/mL
Spleen_PBS_1	Fgf21	Q9JJN1	OID06169	21.29390	3.30411	2.09085	pg/mL
Spleen_PBS_1	Il21	Q9ES17	OID06170	24.62317	-0.59224	NA	pg/mL
Spleen_PBS_1	Csf3	P09920	OID06171	21.69373	-0.08708	0.00328	pg/mL
Spleen_PBS_1	Il33	Q8BVZ5	OID06173	14.86969	9.01733	139.87217	pg/mL
Spleen_PBS_1	Il9	P15247	OID06174	23.68636	0.17456	0.00376	pg/mL
Spleen_PBS_1	Cxcl2	P10889	OID06175	16.80199	1.21336	0.09108	pg/mL
Spleen_PBS_1	Csf1	P07141	OID06176	23.86592	1.47021	37.03892	pg/mL
Spleen_PBS_1	Ctla4	P09793	OID06177	19.03408	7.21459	4.94343	pg/mL
Spleen_PBS_1	Ifng	P01580	OID06178	20.52361	4.40659	0.47541	pg/mL
Spleen_PBS_1	Cxcl11	Q9JHH5	OID06180	25.08102	0.51121	0.03087	pg/mL
Spleen_PBS_1	Ccl5	P30882	OID06181	16.39502	10.94735	487.93701	pg/mL
Spleen_PBS_1	Il17a	Q62386	OID06182	24.48858	1.22096	0.02323	pg/mL
Spleen_PBS_1	Pdcd1lg2	Q9WUL5	OID06183	15.84572	6.97832	32.89938	pg/mL
Spleen_PBS_1	Il1b	P10749	OID06184	18.34690	6.85875	6.37358	pg/mL
Spleen_PBS_1	Il7	P10168	OID06186	24.05196	2.63809	2.88684	pg/mL
Spleen_PBS_1	Ccl17	Q9WUZ6	OID06187	999.00000	NA	NA	pg/mL
Spleen_PBS_1	Cd274	Q9EP73	OID06188	17.63169	7.48721	545.48213	pg/mL
Spleen_PBS_1	Hgf	Q08048	OID06189	13.77455	7.86015	90.90223	pg/mL
Spleen_PBS_1	Il17f	Q7TNI7	OID06190	24.94538	-0.05975	NA	pg/mL
Spleen_PBS_1	Il31	Q6EAL8	OID06191	24.12918	0.23825	NA	pg/mL
Spleen_PBS_1	Ccl2	P10148	OID06192	13.82868	5.96337	14.33920	pg/mL
Spleen_PBS_1	Tnf	P06804	OID06193	25.41774	1.52410	1.15865	pg/mL
Spleen_PBS_1	Il22	Q9JJY9	OID06196	19.13893	0.17111	0.07841	pg/mL
Spleen_PBS_1	Il10	P18893	OID06197	21.15277	0.41551	0.07306	pg/mL
Spleen_PBS_1	Ccl12	Q62401	OID06198	20.30474	3.32933	7.91882	pg/mL
Spleen_PBS_1	Ccl4	P14097	OID06199	19.42697	6.60710	13.46417	pg/mL
Spleen_PBS_1	Il1a	P01582	OID06200	15.90320	7.92381	72.69231	pg/mL
Spleen_PBS_1	Ifnl2	Q4VK74	OID06201	22.62111	0.37228	0.02364	pg/mL
Spleen_PBS_1	Il3	P01586	OID06202	23.22254	1.26419	0.10639	pg/mL
Spleen_PBS_1	Cxcl12	P40224	OID06203	24.06091	-0.71337	NA	pg/mL
Spleen_PBS_1	Ccl22	O88430	OID06204	13.66391	10.31982	32.89068	pg/mL
Spleen_PBS_1	Il12a_Il12b	P43431_P43432	OID06205	999.00000	NA	NA	pg/mL
Spleen_PBS_1	Ccl11	P48298	OID06206	19.03288	5.08021	19.11789	pg/mL
Spleen_PBS_1	Ifna2	P01573	OID06207	26.05739	-0.23431	NA	pg/mL
Spleen_PBS_1	Csf2	P01587	OID06208	24.56725	1.37089	0.07056	pg/mL
Spleen_PBS_1	Il5	P04401	OID06209	25.45953	0.54443	NA	pg/mL
Spleen_PBS_1	Cxcl9	P18340	OID06210	10.45958	10.55144	324.68443	pg/mL
Spleen_PBS_1	Il16	O54824	OID06211	7.39086	12.57173	52357.72202	pg/mL
Spleen_PBS_1	Il2	P04351	OID06212	23.12609	2.61620	0.96742	pg/mL
Spleen_PBS_1	Il27	Q8K3I6	OID06213	24.49210	1.18121	0.86802	pg/mL
Spleen_PBS_2	Cxcl1	P12850	OID06166	14.77757	6.26728	1.72168	pg/mL
Spleen_PBS_2	Il4	P07750	OID06167	23.00529	1.55230	0.20274	pg/mL
Spleen_PBS_2	Il6	P08505	OID06168	24.10469	2.09375	3.97149	pg/mL
Spleen_PBS_2	Fgf21	Q9JJN1	OID06169	20.88244	3.48895	2.44140	pg/mL
Spleen_PBS_2	Il21	Q9ES17	OID06170	23.21740	0.58692	3.12570	pg/mL
Spleen_PBS_2	Csf3	P09920	OID06171	21.00017	0.37986	0.07798	pg/mL
Spleen_PBS_2	Il33	Q8BVZ5	OID06173	14.49410	9.16630	154.39927	pg/mL
Spleen_PBS_2	Il9	P15247	OID06174	23.17347	0.46084	0.01123	pg/mL
Spleen_PBS_2	Cxcl2	P10889	OID06175	16.34350	1.44524	0.11841	pg/mL
Spleen_PBS_2	Csf1	P07141	OID06176	22.68412	2.42539	97.82239	pg/mL
Spleen_PBS_2	Ctla4	P09793	OID06177	18.55577	7.46628	5.85146	pg/mL
Spleen_PBS_2	Ifng	P01580	OID06178	19.94051	4.76307	0.62535	pg/mL
Spleen_PBS_2	Cxcl11	Q9JHH5	OID06180	24.21335	1.15226	0.10510	pg/mL
Spleen_PBS_2	Ccl5	P30882	OID06181	15.58681	11.52894	671.14909	pg/mL
Spleen_PBS_2	Il17a	Q62386	OID06182	24.92895	0.55397	0.00697	pg/mL
Spleen_PBS_2	Pdcd1lg2	Q9WUL5	OID06183	15.39649	7.20094	38.06026	pg/mL
Spleen_PBS_2	Il1b	P10749	OID06184	18.00408	6.97495	6.87783	pg/mL
Spleen_PBS_2	Il7	P10168	OID06186	23.63285	2.83058	3.47284	pg/mL
Spleen_PBS_2	Ccl17	Q9WUZ6	OID06187	27.37889	-1.20855	NA	pg/mL
Spleen_PBS_2	Cd274	Q9EP73	OID06188	17.05321	7.83907	691.83476	pg/mL
Spleen_PBS_2	Hgf	Q08048	OID06189	13.23144	8.17664	111.27173	pg/mL
Spleen_PBS_2	Il17f	Q7TNI7	OID06190	24.33836	0.32065	NA	pg/mL
Spleen_PBS_2	Il31	Q6EAL8	OID06191	25.73675	-1.59593	NA	pg/mL
Spleen_PBS_2	Ccl2	P10148	OID06192	13.49244	6.07299	15.42877	pg/mL
Spleen_PBS_2	Tnf	P06804	OID06193	24.20382	2.51140	2.95312	pg/mL
Spleen_PBS_2	Il22	Q9JJY9	OID06196	18.68930	0.39412	0.14860	pg/mL
Spleen_PBS_2	Il10	P18893	OID06197	20.62687	0.71479	0.15516	pg/mL
Spleen_PBS_2	Ccl12	Q62401	OID06198	20.16619	3.24126	7.37013	pg/mL
Spleen_PBS_2	Ccl4	P14097	OID06199	19.14278	6.66467	13.97963	pg/mL
Spleen_PBS_2	Il1a	P01582	OID06200	15.43394	8.16645	84.89754	pg/mL
Spleen_PBS_2	Ifnl2	Q4VK74	OID06201	22.10533	0.66144	0.04470	pg/mL
Spleen_PBS_2	Il3	P01586	OID06202	22.97945	1.28067	0.10879	pg/mL
Spleen_PBS_2	Cxcl12	P40224	OID06203	22.89358	0.22735	7.95504	pg/mL
Spleen_PBS_2	Ccl22	O88430	OID06204	12.98564	10.77148	44.07042	pg/mL
Spleen_PBS_2	Il12a_Il12b	P43431_P43432	OID06205	24.82063	0.37196	0.03875	pg/mL
Spleen_PBS_2	Ccl11	P48298	OID06206	18.52878	5.35769	23.09685	pg/mL
Spleen_PBS_2	Ifna2	P01573	OID06207	24.86023	0.73623	0.00842	pg/mL
Spleen_PBS_2	Csf2	P01587	OID06208	23.71879	1.99274	0.16102	pg/mL
Spleen_PBS_2	Il5	P04401	OID06209	23.15528	2.62206	0.06697	pg/mL
Spleen_PBS_2	Cxcl9	P18340	OID06210	9.92530	10.85911	404.72972	pg/mL
Spleen_PBS_2	Il16	O54824	OID06211	7.30362	12.43235	45317.39139	pg/mL
Spleen_PBS_2	Il2	P04351	OID06212	22.79796	2.71772	1.06437	pg/mL
Spleen_PBS_2	Il27	Q8K3I6	OID06213	23.48922	1.95747	2.20204	pg/mL
Spleen_PBS_3	Cxcl1	P12850	OID06166	14.09230	7.13746	3.08859	pg/mL
Spleen_PBS_3	Il4	P07750	OID06167	21.38915	3.35336	1.08540	pg/mL
Spleen_PBS_3	Il6	P08505	OID06168	25.66272	0.72063	0.44352	pg/mL
Spleen_PBS_3	Fgf21	Q9JJN1	OID06169	19.91666	4.63964	6.01951	pg/mL
Spleen_PBS_3	Il21	Q9ES17	OID06170	23.73848	0.25075	1.60987	pg/mL
Spleen_PBS_3	Csf3	P09920	OID06171	20.94880	0.61615	0.13623	pg/mL
Spleen_PBS_3	Il33	Q8BVZ5	OID06173	13.78599	10.05932	280.27939	pg/mL
Spleen_PBS_3	Il9	P15247	OID06174	22.51325	1.30597	0.05229	pg/mL
Spleen_PBS_3	Cxcl2	P10889	OID06175	15.74086	2.23279	0.25259	pg/mL
Spleen_PBS_3	Csf1	P07141	OID06176	22.52004	2.77438	131.59301	pg/mL
Spleen_PBS_3	Ctla4	P09793	OID06177	17.95098	8.25598	9.88459	pg/mL
Spleen_PBS_3	Ifng	P01580	OID06178	19.23003	5.65846	1.21269	pg/mL
Spleen_PBS_3	Cxcl11	Q9JHH5	OID06180	24.39875	1.15177	0.10502	pg/mL
Spleen_PBS_3	Ccl5	P30882	OID06181	14.67246	12.62821	1260.89451	pg/mL
Spleen_PBS_3	Il17a	Q62386	OID06182	23.70951	1.95832	0.05941	pg/mL
Spleen_PBS_3	Pdcd1lg2	Q9WUL5	OID06183	14.73447	8.04787	66.04772	pg/mL
Spleen_PBS_3	Il1b	P10749	OID06184	16.97927	8.18468	14.89409	pg/mL
Spleen_PBS_3	Il7	P10168	OID06186	23.60459	3.04375	4.22826	pg/mL
Spleen_PBS_3	Ccl17	Q9WUZ6	OID06187	28.52922	-2.17396	NA	pg/mL
Spleen_PBS_3	Cd274	Q9EP73	OID06188	16.25588	8.82131	1381.62199	pg/mL
Spleen_PBS_3	Hgf	Q08048	OID06189	12.47593	9.11706	203.56767	pg/mL
Spleen_PBS_3	Il17f	Q7TNI7	OID06190	23.92235	0.92158	0.03145	pg/mL
Spleen_PBS_3	Il31	Q6EAL8	OID06191	24.73490	-0.40917	NA	pg/mL
Spleen_PBS_3	Ccl2	P10148	OID06192	12.74363	7.00671	28.60241	pg/mL
Spleen_PBS_3	Tnf	P06804	OID06193	23.23871	3.66142	6.94496	pg/mL
Spleen_PBS_3	Il22	Q9JJY9	OID06196	18.97751	0.29082	0.11362	pg/mL
Spleen_PBS_3	Il10	P18893	OID06197	21.07499	0.45158	0.08129	pg/mL
Spleen_PBS_3	Ccl12	Q62401	OID06198	19.27236	4.32001	16.84067	pg/mL
Spleen_PBS_3	Ccl4	P14097	OID06199	18.26054	7.73183	28.66801	pg/mL
Spleen_PBS_3	Il1a	P01582	OID06200	14.70087	9.08443	152.72872	pg/mL
Spleen_PBS_3	Ifnl2	Q4VK74	OID06201	22.07990	0.87179	0.06464	pg/mL
Spleen_PBS_3	Il3	P01586	OID06202	24.25905	0.18598	0.01224	pg/mL
Spleen_PBS_3	Cxcl12	P40224	OID06203	23.88289	-0.57705	NA	pg/mL
Spleen_PBS_3	Ccl22	O88430	OID06204	12.35579	11.58623	75.21555	pg/mL
Spleen_PBS_3	Il12a_Il12b	P43431_P43432	OID06205	27.96861	-2.59112	NA	pg/mL
Spleen_PBS_3	Ccl11	P48298	OID06206	17.90232	6.16906	39.65127	pg/mL
Spleen_PBS_3	Ifna2	P01573	OID06207	24.57113	1.21024	0.01644	pg/mL
Spleen_PBS_3	Csf2	P01587	OID06208	24.59687	1.29957	0.06325	pg/mL
Spleen_PBS_3	Il5	P04401	OID06209	23.76836	2.19390	0.04200	pg/mL
Spleen_PBS_3	Cxcl9	P18340	OID06210	9.18231	11.78702	805.48660	pg/mL
Spleen_PBS_3	Il16	O54824	OID06211	7.88963	12.03125	30542.51733	pg/mL
Spleen_PBS_3	Il2	P04351	OID06212	22.76947	2.93111	1.29339	pg/mL
Spleen_PBS_3	Il27	Q8K3I6	OID06213	22.98612	2.64548	4.28355	pg/mL
Thymus_CPC_EVs_1	Cxcl1	P12850	OID06166	14.68266	7.69473	4.48054	pg/mL
Thymus_CPC_EVs_1	Il4	P07750	OID06167	22.06556	3.57212	1.29438	pg/mL
Thymus_CPC_EVs_1	Il6	P08505	OID06168	25.03760	2.04299	3.74361	pg/mL
Thymus_CPC_EVs_1	Fgf21	Q9JJN1	OID06169	17.80420	7.75781	51.87914	pg/mL
Thymus_CPC_EVs_1	Il21	Q9ES17	OID06170	25.39687	-0.35624	0.13777	pg/mL
Thymus_CPC_EVs_1	Csf3	P09920	OID06171	19.51262	3.16947	2.79551	pg/mL
Thymus_CPC_EVs_1	Il33	Q8BVZ5	OID06173	17.62225	7.02809	37.24770	pg/mL
Thymus_CPC_EVs_1	Il9	P15247	OID06174	17.98822	7.04606	6.66216	pg/mL
Thymus_CPC_EVs_1	Cxcl2	P10889	OID06175	13.05264	5.97324	3.78042	pg/mL
Thymus_CPC_EVs_1	Csf1	P07141	OID06176	26.32818	0.20502	2.95105	pg/mL
Thymus_CPC_EVs_1	Ctla4	P09793	OID06177	20.59170	6.54617	3.14188	pg/mL
Thymus_CPC_EVs_1	Ifng	P01580	OID06178	23.66135	2.50819	0.09323	pg/mL
Thymus_CPC_EVs_1	Cxcl11	Q9JHH5	OID06180	26.14988	0.06661	0.00668	pg/mL
Thymus_CPC_EVs_1	Ccl5	P30882	OID06181	21.37691	6.21549	41.39100	pg/mL
Thymus_CPC_EVs_1	Il17a	Q62386	OID06182	25.94629	0.92942	0.01470	pg/mL
Thymus_CPC_EVs_1	Pdcd1lg2	Q9WUL5	OID06183	16.29333	7.86839	58.78010	pg/mL
Thymus_CPC_EVs_1	Il1b	P10749	OID06184	22.28993	3.92994	0.76913	pg/mL
Thymus_CPC_EVs_1	Il7	P10168	OID06186	24.07144	3.24500	5.05794	pg/mL
Thymus_CPC_EVs_1	Ccl17	Q9WUZ6	OID06187	26.45151	0.86687	19.10358	pg/mL
Thymus_CPC_EVs_1	Cd274	Q9EP73	OID06188	18.21514	7.44013	528.55292	pg/mL
Thymus_CPC_EVs_1	Hgf	Q08048	OID06189	15.08019	7.55686	74.88835	pg/mL
Thymus_CPC_EVs_1	Il17f	Q7TNI7	OID06190	25.81166	-0.39228	NA	pg/mL
Thymus_CPC_EVs_1	Il31	Q6EAL8	OID06191	25.96304	-0.80962	NA	pg/mL
Thymus_CPC_EVs_1	Ccl2	P10148	OID06192	13.36376	7.62145	42.82777	pg/mL
Thymus_CPC_EVs_1	Tnf	P06804	OID06193	25.05173	2.71776	3.48964	pg/mL
Thymus_CPC_EVs_1	Il22	Q9JJY9	OID06196	16.13023	4.29006	10.04473	pg/mL
Thymus_CPC_EVs_1	Il10	P18893	OID06197	21.84710	0.67235	0.14150	pg/mL
Thymus_CPC_EVs_1	Ccl12	Q62401	OID06198	20.75025	4.00750	13.39454	pg/mL
Thymus_CPC_EVs_1	Ccl4	P14097	OID06199	23.30970	3.48643	1.78397	pg/mL
Thymus_CPC_EVs_1	Il1a	P01582	OID06200	18.77883	5.96566	20.32744	pg/mL
Thymus_CPC_EVs_1	Ifnl2	Q4VK74	OID06201	18.37279	5.66848	4.95354	pg/mL
Thymus_CPC_EVs_1	Il3	P01586	OID06202	19.90365	5.58032	4.94088	pg/mL
Thymus_CPC_EVs_1	Cxcl12	P40224	OID06203	24.98904	-0.78145	NA	pg/mL
Thymus_CPC_EVs_1	Ccl22	O88430	OID06204	13.22349	11.90354	92.89509	pg/mL
Thymus_CPC_EVs_1	Il12a_Il12b	P43431_P43432	OID06205	26.55052	0.05879	0.01310	pg/mL
Thymus_CPC_EVs_1	Ccl11	P48298	OID06206	19.86359	5.21408	20.95058	pg/mL
Thymus_CPC_EVs_1	Ifna2	P01573	OID06207	24.75691	2.03383	0.04110	pg/mL
Thymus_CPC_EVs_1	Csf2	P01587	OID06208	22.28308	4.55524	1.73846	pg/mL
Thymus_CPC_EVs_1	Il5	P04401	OID06209	22.80267	3.88226	0.21136	pg/mL
Thymus_CPC_EVs_1	Cxcl9	P18340	OID06210	12.97668	9.17793	125.67044	pg/mL
Thymus_CPC_EVs_1	Il16	O54824	OID06211	8.65237	12.34282	41389.45149	pg/mL
Thymus_CPC_EVs_1	Il2	P04351	OID06212	24.59321	2.01745	0.52618	pg/mL
Thymus_CPC_EVs_1	Il27	Q8K3I6	OID06213	22.37401	4.34785	16.41603	pg/mL
Thymus_CPC_EVs_2	Cxcl1	P12850	OID06166	12.02961	8.34458	6.91719	pg/mL
Thymus_CPC_EVs_2	Il4	P07750	OID06167	19.47996	4.15451	2.03220	pg/mL
Thymus_CPC_EVs_2	Il6	P08505	OID06168	22.68735	2.39003	5.51138	pg/mL
Thymus_CPC_EVs_2	Fgf21	Q9JJN1	OID06169	14.85117	8.70763	96.49518	pg/mL
Thymus_CPC_EVs_2	Il21	Q9ES17	OID06170	22.64059	0.39684	2.19829	pg/mL
Thymus_CPC_EVs_2	Csf3	P09920	OID06171	17.03213	3.64675	4.10107	pg/mL
Thymus_CPC_EVs_2	Il33	Q8BVZ5	OID06173	14.72857	7.91856	67.55159	pg/mL
Thymus_CPC_EVs_2	Il9	P15247	OID06174	15.33940	7.69167	10.27482	pg/mL
Thymus_CPC_EVs_2	Cxcl2	P10889	OID06175	10.33269	6.68999	6.18024	pg/mL
Thymus_CPC_EVs_2	Csf1	P07141	OID06176	22.81038	1.71961	49.22436	pg/mL
Thymus_CPC_EVs_2	Ctla4	P09793	OID06177	17.67969	7.45498	5.80745	pg/mL
Thymus_CPC_EVs_2	Ifng	P01580	OID06178	20.21684	3.94949	0.33078	pg/mL
Thymus_CPC_EVs_2	Cxcl11	Q9JHH5	OID06180	24.10154	0.11173	0.00845	pg/mL
Thymus_CPC_EVs_2	Ccl5	P30882	OID06181	18.11031	7.47889	80.32263	pg/mL
Thymus_CPC_EVs_2	Il17a	Q62386	OID06182	22.97195	1.90055	0.05561	pg/mL
Thymus_CPC_EVs_2	Pdcd1lg2	Q9WUL5	OID06183	13.46389	8.69462	100.55311	pg/mL
Thymus_CPC_EVs_2	Il1b	P10749	OID06184	19.65777	4.55889	1.26444	pg/mL
Thymus_CPC_EVs_2	Il7	P10168	OID06186	21.99396	3.31927	5.39578	pg/mL
Thymus_CPC_EVs_2	Ccl17	Q9WUZ6	OID06187	23.45341	1.86176	44.67991	pg/mL
Thymus_CPC_EVs_2	Cd274	Q9EP73	OID06188	15.15150	8.50057	1096.05437	pg/mL
[truncated: 1,098 more rows]
