# Supplementary material for: Targeted Delivery of mRNA to the Heart via Extracellular Vesicles or Lipid Nanoparticles
Source: J Extracell Vesicles. 2026 Jun 11;15(6):e70324. doi: 10.1002/jev2.70324 (PMC13257898; doi:10.1002/jev2.70324)
Supplement: Supplementary file 3 — Supporting Information:jev270324‐sup‐0003‐TableS2.xlsx [file JEV2-15-e70324-s004.xlsx]

## Sheet: All_deregulated CPC_SEC-EVs
Supplementary table 2: List of deregulated genes after VEGF-A mRNA delivery to cardiac tissue via CPC SEC-EVs (total 82 deregulated genes)
Ensembl Gene ID	baseMean	log2FC	lfcSE	stat	pvalue	padj	gene_symbol
Up regulated genes (52)
ENSMUSG00000023951	1.42249e+06	11.7707	0.251046	46.9398	0	0	Vegfa
ENSMUSG00000069917	161617	9.90887	0.319098	31.1286	9.88255e-213	5.09989e-209	Hba-a2
ENSMUSG00000028001	8.10601	3.04979	0.991613	3.68956	0.000224641	0.00796743	Fga
ENSMUSG00000029368	12.6109	2.29775	0.754032	3.69426	0.000220528	0.0078489	Alb
ENSMUSG00000101249	353.607	2.04408	0.476679	4.74356	2.09996e-06	0.000168013	Gm29216
ENSMUSG00000016255	5.72979	1.99111	0.528055	4.2913	1.77628e-05	0.00100731	Tubb1
ENSMUSG00000064938	18.9997	1.93453	0.37881	5.4994	3.81083e-08	5.31508e-06	Mir3068
ENSMUSG00000021950	5.982	1.84161	0.574066	3.81449	0.000136465	0.00531492	Anxa8
ENSMUSG00000036833	47.3239	1.80008	0.176248	10.4189	2.03394e-25	1.74936e-22	Pnpla7
ENSMUSG00000022853	11.9483	1.61292	0.302536	5.69788	1.2131e-08	1.84123e-06	Ehhadh
ENSMUSG00000064372	2887.58	1.54334	0.529276	3.58123	0.000341979	0.0110993	mt-Tp
ENSMUSG00000034858	131.35	1.51123	0.0993303	15.3481	3.64992e-53	9.41771e-50	Fam214a
ENSMUSG00000080463	27.4917	1.40883	0.475951	3.61824	0.000296615	0.00993949	Gm22489
ENSMUSG00000065289	27.4423	1.39726	0.323127	4.784	1.71844e-06	0.000144195	Gm23650
ENSMUSG00000023912	11.5472	1.32166	0.337843	4.4048	1.05884e-05	0.00066232	Slc25a27
ENSMUSG00000040270	10.3099	1.30773	0.331244	4.43884	9.0444e-06	0.000572683	Bach2
ENSMUSG00000096349	5608.53	1.30427	0.170683	7.89402	2.92614e-15	1.31307e-12	Gm22513
ENSMUSG00000034664	7.51187	1.29725	0.391985	3.89332	9.88829e-05	0.00403001	Itga2b
ENSMUSG00000065272	23.2379	1.29398	0.298521	4.77975	1.7551e-06	0.000146084	Snord57
ENSMUSG00000036528	31.4822	1.28749	0.190415	7.01666	2.27232e-12	6.17173e-10	Ppfibp2
ENSMUSG00000065881	27.9738	1.28688	0.53248	3.20789	0.00133715	0.0300016	Gm22866
ENSMUSG00000047153	46.8427	1.2844	0.14428	9.11512	7.85855e-20	4.77107e-17	Khnyn
ENSMUSG00000065147	13.6778	1.26031	0.373627	3.94522	7.97282e-05	0.00341699	Snora31
ENSMUSG00000000320	5.59576	1.20789	0.443703	3.42404	0.000616976	0.016853	Alox12
ENSMUSG00000088529	40.2725	1.19438	0.28558	4.63579	3.55583e-06	0.000262141	Gm26083
ENSMUSG00000087708	8.92576	1.19419	0.502235	3.19486	0.00139899	0.0307867	Gm23000
ENSMUSG00000032942	68.5344	1.18011	0.150271	8.06999	7.03054e-16	3.45534e-13	Ucp3
ENSMUSG00000065017	10.3683	1.17954	0.569058	3.00929	0.00261862	0.0477506	Gm23510
ENSMUSG00000053965	12.1642	1.15667	0.312952	4.21011	2.55242e-05	0.0013865	Pde5a
ENSMUSG00000065905	12.7821	1.13059	0.400973	3.50044	0.000464486	0.0137758	Gm26110
ENSMUSG00000095676	64.9641	1.13037	0.370433	3.67132	0.000241299	0.00849982	Gm25099
ENSMUSG00000064925	34.9544	1.12636	0.256714	4.81292	1.48738e-06	0.000130095	Snora62
ENSMUSG00000077704	7.93401	1.1223	0.522394	3.03763	0.0023845	0.0444098	Snord89
ENSMUSG00000091089	5.76849	1.11201	0.42079	3.36342	0.000769839	0.0201152	A930018M24Rik
ENSMUSG00000065904	7.65552	1.1029	0.433173	3.29306	0.000991032	0.0241807	Gm26109
ENSMUSG00000105884	21.2615	1.0983	0.392857	3.47219	0.000516221	0.0149661	SNORA50
ENSMUSG00000053964	140.792	1.09327	0.121524	9.20126	3.53779e-20	2.35353e-17	Lgals4
ENSMUSG00000053310	8.1177	1.08611	0.481456	3.10247	0.00191914	0.0389145	Nrgn
ENSMUSG00000063011	6.40009	1.07768	0.476576	3.10942	0.00187457	0.0382361	Msln
ENSMUSG00000093843	43.5183	1.07215	0.217954	5.30314	1.1383e-07	1.4503e-05	Gm25939
ENSMUSG00000106585	15.6136	1.06001	0.340372	3.72216	0.000197525	0.00717835	SNORA17
ENSMUSG00000032633	50.1558	1.05554	0.166924	6.59925	4.13247e-11	9.91888e-09	Flcn
ENSMUSG00000064453	105.718	1.0519	0.141225	7.69764	1.38602e-14	4.76838e-12	Snord21
ENSMUSG00000092730	32.1211	1.04905	0.24976	4.64683	3.37069e-06	0.00025028	Snora24
ENSMUSG00000065353	28.8944	1.04757	0.284159	4.20023	2.66644e-05	0.00143335	Snora73b
ENSMUSG00000003282	9.07964	1.04011	0.358543	3.54824	0.000387818	0.0123159	Plag1
ENSMUSG00000027875	13.0164	1.03292	0.282937	4.1755	2.97326e-05	0.00155772	Hmgcs2
ENSMUSG00000028150	25.7444	1.02181	0.20898	5.26336	1.41448e-07	1.75889e-05	Rorc
ENSMUSG00000080478	11.4131	1.0215	0.425749	3.18813	0.00143195	0.0313784	Snord23
ENSMUSG00000065794	30.6457	1.00885	0.273711	4.19376	2.74368e-05	0.00146723	Gm25514
ENSMUSG00000032175	11.0329	1.00467	0.3467	3.54093	0.000398722	0.0125082	Tyk2
ENSMUSG00000077167	42.5452	1.0023	0.224733	4.8769	1.07767e-06	9.75673e-05	Gm24119
Down regulated genes (30)
ENSMUSG00000075015	224.302	-5.4785	0.396231	-13.9725	2.29378e-44	3.94569e-41	Gm10801
ENSMUSG00000095280	42.3476	-4.77137	0.441372	-10.9935	4.10737e-28	5.29901e-25	Gm21738
ENSMUSG00000097312	378.522	-4.71918	0.444464	-10.8047	3.27055e-27	3.37553e-24	Gm26870
ENSMUSG00000075014	192.385	-4.70515	0.22795	-20.7348	1.68228e-95	5.7876e-92	Gm10800
ENSMUSG00000095547	11.9046	-3.47996	0.633009	-5.83963	5.23169e-09	8.85185e-07	Gm10719
ENSMUSG00000046958	5.98823	-3.35183	0.876988	-4.28764	1.80581e-05	0.00101846	4930432E11Rik
ENSMUSG00000061601	5.98848	-1.72197	0.662439	-3.28283	0.0010277	0.0248406	Pclo
ENSMUSG00000025355	15.0511	-1.58722	0.46118	-3.97747	6.96512e-05	0.00309858	Mmp19
ENSMUSG00000044768	17.564	-1.57897	0.374195	-4.66374	3.10517e-06	0.000235465	D1Ertd622e
ENSMUSG00000022372	6.55458	-1.49828	0.650748	-3.05261	0.00226858	0.0434397	Sla
ENSMUSG00000064357	6156.97	-1.43281	0.152206	-9.64082	5.37591e-22	3.9632e-19	mt-Atp6
ENSMUSG00000025591	6.8977	-1.32119	0.577049	-3.05573	0.00224517	0.0431172	Tma16
ENSMUSG00000092201	19.6669	-1.30456	0.32874	-4.44057	8.97212e-06	0.000571613	A530058N18Rik
ENSMUSG00000089940	6.04908	-1.28016	0.560567	-3.07274	0.00212105	0.0415397	Gm4117
ENSMUSG00000029380	9.97744	-1.27567	0.562665	-3.03829	0.00237924	0.0444098	Cxcl1
ENSMUSG00000075324	14.8478	-1.18619	0.396705	-3.60927	0.00030706	0.0101576	Fign
ENSMUSG00000026580	19.7199	-1.17598	0.426357	-3.39622	0.00068323	0.0183004	Selp
ENSMUSG00000022868	12.8944	-1.17231	0.46805	-3.21619	0.00129906	0.0295193	Ahsg
ENSMUSG00000103560	11.4796	-1.16888	0.462484	-3.23061	0.00123526	0.0285215	Gm38070
ENSMUSG00000105050	9.32257	-1.15852	0.450876	-3.27748	0.00104739	0.0251983	RP23-458G12.2
ENSMUSG00000067279	41.2226	-1.13789	0.198274	-6.05997	1.36148e-09	2.60218e-07	Ppp1r3c
ENSMUSG00000030046	162.979	-1.11737	0.144341	-7.97882	1.47738e-15	6.93092e-13	Bmp10
ENSMUSG00000057134	10.0307	-1.10954	0.475476	-3.09918	0.0019406	0.0392724	Ado
ENSMUSG00000073902	9.97582	-1.06978	0.467605	-3.0581	0.00222747	0.0429715	Gm1966
ENSMUSG00000046709	14.1956	-1.03689	0.384086	-3.3639	0.000768503	0.0201152	Mapk10
ENSMUSG00000025511	17.7385	-1.03537	0.363818	-3.48421	0.000493593	0.0143909	Tspan4
ENSMUSG00000026822	33.9802	-1.02771	0.237065	-4.76971	1.84488e-06	0.000151119	Lcn2
ENSMUSG00000064367	8607.41	-1.02536	0.166713	-6.46182	1.03453e-10	2.27179e-08	mt-Nd5
ENSMUSG00000019122	16.5122	-1.0182	0.432508	-3.09585	0.00196248	0.0394062	Ccl9
ENSMUSG00000001018	10.7486	-1.00147	0.414327	-3.14913	0.00163756	0.0347048	Snapin
