# Supplementary material for: Targeted Delivery of mRNA to the Heart via Extracellular Vesicles or Lipid Nanoparticles
Source: J Extracell Vesicles. 2026 Jun 11;15(6):e70324. doi: 10.1002/jev2.70324 (PMC13257898; doi:10.1002/jev2.70324)
Supplement: Supplementary file 4 — Supporting Information:jev270324‐sup‐0004‐TableS3.xlsx [file JEV2-15-e70324-s008.xlsx]

## Sheet: All_deregulated_HTB_SEC-EVs
Supplementary table 3: List of deregulated genes after VEGF-A mRNA delivery to cardiac tissue via HTB SEC-EVs (total 445 genes)
Ensembl Gene ID	baseMean	log2FC	lfcSE	stat	pvalue	padj	gene_symbol
Up regulated genes (399)
ENSMUSG00000023951	1.42249e+06	13.3706	0.251046	53.3071	0	0	Vegfa
ENSMUSG00000069917	161617	12.1738	0.319094	38.2142	0	0	Hba-a2
ENSMUSG00000076569	1.37485	5.82021	1.60305	3.81984	0.000133537	0.00366362	Igkv5-39
ENSMUSG00000076609	8.9627	5.28967	0.741548	7.40726	1.2894e-13	1.70308e-11	Igkc
ENSMUSG00000080461	2.00494	4.72465	1.33594	4.08144	4.47583e-05	0.00145475	Gm22488
ENSMUSG00000070167	1.53933	4.57493	1.40151	3.82357	0.000131532	0.00361549	Snora57
ENSMUSG00000076617	15.5412	4.48822	0.497023	9.25644	2.1136e-20	5.73028e-18	Ighm
ENSMUSG00000064795	3.95814	4.36987	0.866975	5.42465	5.80676e-08	3.59645e-06	Gm22423
ENSMUSG00000065331	1.76303	4.36811	1.55873	3.5245	0.000424277	0.00953698	Gm24927
ENSMUSG00000064696	3.34552	4.35332	0.841954	5.54894	2.8741e-08	1.89854e-06	Gm24148
ENSMUSG00000097597	1.62518	4.33455	1.4055	3.6778	0.000235252	0.00584047	Gm26674
ENSMUSG00000064923	2.84928	4.2757	0.915424	5.07781	3.8182e-07	2.02575e-05	Gm22042
ENSMUSG00000064938	18.9997	4.15625	0.3507	12.0203	2.78114e-33	2.36086e-30	Mir3068
ENSMUSG00000077711	3.96624	4.0773	0.848341	5.21672	1.82115e-07	1.03063e-05	AF357399
ENSMUSG00000065017	10.3683	4.07021	0.500734	8.37366	5.5857e-17	1.10421e-14	Gm23510
ENSMUSG00000093300	2.78245	4.0677	0.850224	5.18796	2.12611e-07	1.17555e-05	Gm23799
ENSMUSG00000106489	1.39228	4.05752	1.76997	3.10643	0.00189363	0.0309128	SCARNA15
ENSMUSG00000065344	9.47516	3.99979	0.547083	7.58391	3.35292e-14	4.74372e-12	Gm25581
ENSMUSG00000064899	12.9796	3.81305	0.378689	10.2659	1.00356e-24	4.25952e-22	Snord118
ENSMUSG00000065100	1.70077	3.79949	1.31006	3.56692	0.000361206	0.00832678	Gm26132
ENSMUSG00000086411	1.71547	3.69439	1.37147	3.38114	0.000721853	0.0146307	Gm14236
ENSMUSG00000065881	27.9738	3.62836	0.519204	7.2692	3.61633e-13	4.47311e-11	Gm22866
ENSMUSG00000064432	16.3604	3.62361	0.692086	5.6149	1.96673e-08	1.33235e-06	Gm25587
ENSMUSG00000088895	12.4276	3.61752	0.341722	10.7798	4.2871e-27	2.20954e-24	Gm22519
ENSMUSG00000065767	492.81	3.58042	0.446386	8.2628	1.42297e-16	2.59935e-14	Gm23849
ENSMUSG00000064380	10.8571	3.56426	0.413172	8.84979	8.76825e-19	2.04088e-16	Gm26448
ENSMUSG00000088208	2.55496	3.54769	0.8701	4.54969	5.37256e-06	0.000217785	Gm23751
ENSMUSG00000094812	198.864	3.5381	0.728312	5.25681	1.46578e-07	8.46108e-06	Gm22614
ENSMUSG00000093107	4.25955	3.53297	0.722209	5.28663	1.24593e-07	7.27935e-06	Mir1839
ENSMUSG00000064858	1.32656	3.4788	1.52793	3.10102	0.00192856	0.0313378	Snora43
ENSMUSG00000037681	4.88782	3.45955	0.835715	4.61664	3.90003e-06	0.000162194	Esyt3
ENSMUSG00000087775	1.61854	3.42852	1.0699	3.78574	0.000153253	0.00413383	Rprl2
ENSMUSG00000064981	7.29536	3.42688	0.591344	6.1309	8.73812e-10	7.46152e-08	Snora70
ENSMUSG00000064949	5.21552	3.42685	0.624548	5.84383	5.10127e-09	3.83419e-07	Snora61
ENSMUSG00000077167	42.5452	3.41467	0.197937	17.3638	1.55147e-67	3.73155e-64	Gm24119
ENSMUSG00000065287	25.9073	3.40135	0.302584	11.4134	3.58373e-30	2.46271e-27	Gm24451
ENSMUSG00000075760	4.55154	3.40068	0.757524	4.92736	8.33501e-07	4.13342e-05	Gm25414
ENSMUSG00000065282	7.16376	3.39934	0.531383	6.70622	1.99724e-11	2.05873e-09	Gm24455
ENSMUSG00000065016	13.9016	3.3923	0.36482	9.50877	1.92922e-21	5.92759e-19	Snora3
ENSMUSG00000065195	1.67764	3.38909	1.11242	3.67439	0.000238417	0.00589142	Gm26071
ENSMUSG00000058207	6.10722	3.38441	1.2872	3.34352	0.000827229	0.0163522	Serpina3k
ENSMUSG00000065353	28.8944	3.36416	0.256211	13.2788	3.07433e-40	4.03325e-37	Snora73b
ENSMUSG00000105884	21.2615	3.34932	0.372101	9.21526	3.10519e-20	8.00196e-18	SNORA50
ENSMUSG00000092819	5.46859	3.32008	0.648219	5.49421	3.92464e-08	2.53587e-06	Gm23639
ENSMUSG00000064604	25.4909	3.31092	0.258105	12.9728	1.74461e-38	1.79832e-35	Snora44
ENSMUSG00000065725	5.06938	3.25574	0.52565	6.50977	7.5266e-11	7.21425e-09	Gm26165
ENSMUSG00000065147	13.6778	3.23615	0.350233	9.44931	3.41066e-21	9.84384e-19	Snora31
ENSMUSG00000036492	2.75907	3.22487	0.944213	3.97901	6.92035e-05	0.00212484	Rnf39
ENSMUSG00000065036	4.96427	3.17391	0.596355	5.6802	1.34539e-08	9.56423e-07	Gm22362
ENSMUSG00000105863	14.1054	3.14396	0.397415	8.15706	3.43267e-16	6.1921e-14	SNORA17
ENSMUSG00000093843	43.5183	3.14374	0.199269	15.8997	6.3682e-57	1.02111e-53	Gm25939
ENSMUSG00000080478	11.4131	3.13428	0.397539	8.12986	4.29802e-16	7.56399e-14	Snord23
ENSMUSG00000064841	3.40893	3.08939	1.48224	3.02797	0.00246201	0.0372272	Gm26205
ENSMUSG00000094306	320.615	3.08695	0.679444	4.96618	6.82834e-07	3.46971e-05	Gm24924
ENSMUSG00000089093	3.84747	3.07917	0.749418	4.5835	4.57252e-06	0.000186401	Snord11
ENSMUSG00000096349	5608.53	3.0788	0.170592	18.1588	1.09345e-73	3.15592e-70	Gm22513
ENSMUSG00000065327	4.23181	3.07627	0.617514	5.37397	7.7022e-08	4.72981e-06	Gm22058
ENSMUSG00000093660	3.92721	3.06189	0.711846	4.75631	1.97165e-06	9.00405e-05	Gm26505
ENSMUSG00000088351	3.70533	3.05826	0.887684	4.00726	6.14281e-05	0.00191462	Gm24016
ENSMUSG00000091021	12.8439	3.03927	0.337565	9.21886	3.00275e-20	7.87866e-18	Gm17300
ENSMUSG00000087708	8.92576	3.03642	0.489789	6.51116	7.45742e-11	7.21425e-09	Gm23000
ENSMUSG00000064967	3.07439	2.99141	0.896595	3.91249	9.13496e-05	0.0026794	Gm24405
ENSMUSG00000094655	9.82474	2.96604	0.400282	7.67402	1.66689e-14	2.50572e-12	Gm25360
ENSMUSG00000077704	7.93401	2.96131	0.512244	6.11866	9.43657e-10	8.01054e-08	Snord89
ENSMUSG00000094668	48.2213	2.91973	0.194469	15.1417	8.59202e-52	1.23991e-48	Gm24871
ENSMUSG00000095915	20.3894	2.91659	0.315469	9.45141	3.34299e-21	9.84384e-19	n-R5s115
ENSMUSG00000106585	15.6136	2.90185	0.3243	9.16589	4.91396e-20	1.22264e-17	SNORA17
ENSMUSG00000065006	4.20712	2.87826	0.888998	3.84149	0.000122288	0.00340682	Gm26325
ENSMUSG00000065160	5.39693	2.87797	0.655535	4.83749	1.31492e-06	6.2215e-05	Mir5117
ENSMUSG00000089387	3.93343	2.87788	0.691778	4.62734	3.70394e-06	0.000156291	Gm24679
ENSMUSG00000064626	5.60328	2.86647	1.1684	3.24751	0.00116421	0.0207416	Gm22306
ENSMUSG00000064493	5.08378	2.85507	0.610511	5.09113	3.55929e-07	1.90945e-05	Snora28
ENSMUSG00000093852	223.7	2.82101	0.316771	9.11547	7.83276e-20	1.88391e-17	Gm24312
ENSMUSG00000099937	3.03097	2.81822	0.774711	4.16818	3.07046e-05	0.00103286	Gm28872
ENSMUSG00000087935	163.008	2.80219	0.173558	16.2739	1.51176e-59	2.72703e-56	Snora81
ENSMUSG00000096391	13.381	2.8009	0.379501	7.63909	2.18769e-14	3.15705e-12	Gm23686
ENSMUSG00000064387	17.6835	2.79942	0.286839	9.95555	2.38512e-23	9.05781e-21	Snora73a
ENSMUSG00000077575	13.597	2.79359	0.367052	7.86462	3.70213e-15	6.00285e-13	Gm24888
ENSMUSG00000061780	10.2762	2.79012	0.855532	3.86605	0.000110613	0.00311769	Cfd
ENSMUSG00000094830	7.37283	2.77061	0.60796	4.97496	6.52602e-07	3.35149e-05	n-R5s194
ENSMUSG00000065018	41.5333	2.76298	0.25358	11.0723	1.70969e-28	9.86903e-26	Gm23511
ENSMUSG00000065794	30.6457	2.75734	0.264487	10.61	2.67759e-26	1.28801e-23	Gm25514
ENSMUSG00000065899	23.3606	2.75689	0.276819	10.1517	3.25805e-24	1.30602e-21	Gm24523
ENSMUSG00000064853	10.3367	2.7414	0.395179	7.21969	5.21047e-13	6.26602e-11	Gm23442
ENSMUSG00000065232	6.68628	2.71234	0.596685	4.97796	6.4259e-07	3.31186e-05	Gm22973
ENSMUSG00000065089	4.22218	2.71077	0.684144	4.44799	8.66781e-06	0.000325743	Gm26493
ENSMUSG00000088595	21.9364	2.69016	0.288454	9.53465	1.50396e-21	4.82305e-19	Gm24601
ENSMUSG00000092805	459.049	2.68374	0.163158	16.5556	1.45819e-61	3.00616e-58	Gm26461
ENSMUSG00000080463	27.4917	2.68175	0.483126	5.88633	3.94858e-09	3.06354e-07	Gm22489
ENSMUSG00000064558	4.42518	2.67231	0.658021	4.53685	5.71008e-06	0.000230174	Gm24620
ENSMUSG00000075833	7.36705	2.66441	0.527333	5.43208	5.57012e-08	3.48633e-06	Gm22003
ENSMUSG00000064925	34.9544	2.64322	0.255044	10.5491	5.12627e-26	2.38636e-23	Snora62
ENSMUSG00000065734	9.37638	2.63515	0.451541	6.16774	6.92724e-10	6.02211e-08	Snord49a
ENSMUSG00000093413	4.939	2.60676	0.592913	4.84	1.29839e-06	6.18384e-05	Snora15
ENSMUSG00000065041	31.5993	2.60462	0.228021	11.592	4.52454e-31	3.43651e-28	Gm24044
ENSMUSG00000064987	2.14937	2.60445	1.15841	3.08595	0.002029	0.0323899	Gm25260
ENSMUSG00000065124	6.36889	2.58524	1.03854	3.266	0.0010908	0.0198754	Snora65
ENSMUSG00000070178	2.47195	2.57411	0.99121	3.32843	0.000873357	0.0170087	n-R5s71
ENSMUSG00000096037	6.12899	2.56622	0.501837	5.49369	3.93621e-08	2.53587e-06	n-R5s136
ENSMUSG00000077563	21.8203	2.56307	0.279901	9.36931	7.30107e-21	2.06592e-18	Snora68
ENSMUSG00000088168	3.03062	2.55332	0.969161	3.37885	0.000727896	0.0147119	Gm23540
ENSMUSG00000080465	62.4919	2.55117	0.232557	11.1433	7.72104e-29	4.6426e-26	Gm22486
ENSMUSG00000000486	2.40187	2.53924	0.897221	3.5174	0.000435788	0.00970594	Sept1
ENSMUSG00000064453	105.718	2.53797	0.139901	18.2442	2.30108e-74	8.30173e-71	Snord21
ENSMUSG00000064994	19.9601	2.51869	0.300992	8.59718	8.16979e-18	1.70867e-15	Gm22422
ENSMUSG00000064798	84.5315	2.50962	0.342003	7.60015	2.95791e-14	4.2263e-12	n-R5s193
ENSMUSG00000096147	22.3171	2.50435	0.619588	4.51379	6.36786e-06	0.000254582	Gm25818
ENSMUSG00000030276	4.31408	2.50325	0.596167	4.65774	3.19696e-06	0.000137307	Ttll3
ENSMUSG00000077323	52.7387	2.50078	0.196723	12.8622	7.34491e-38	7.06629e-35	Rnu11
ENSMUSG00000065862	5.69132	2.4989	0.666378	4.25536	2.08717e-05	0.000731066	Gm24029
ENSMUSG00000065591	6.78584	2.49582	0.56876	4.82845	1.37599e-06	6.46804e-05	Gm22753
ENSMUSG00000084480	4.4579	2.49216	0.59121	4.66936	3.02143e-06	0.000130546	n-R5s155
ENSMUSG00000064451	21.6523	2.49008	0.307631	8.32996	8.0869e-17	1.53555e-14	Snora23
ENSMUSG00000065905	12.7821	2.48071	0.410991	6.35312	2.1099e-10	1.92708e-08	Gm26110
ENSMUSG00000064721	9.36489	2.48057	0.415424	6.29033	3.16786e-10	2.85721e-08	Gm25855
ENSMUSG00000094665	2.98822	2.47205	0.855551	3.56162	0.000368571	0.00848301	Gm24873
ENSMUSG00000064857	2.92673	2.47175	0.810808	3.69436	0.000220443	0.00553255	n-R5s25
ENSMUSG00000064500	5.15192	2.46484	0.685352	4.13068	3.61687e-05	0.00119167	Gm25296
ENSMUSG00000064455	11.5895	2.46364	0.347389	7.38011	1.58154e-13	2.05614e-11	n-R5s56
ENSMUSG00000106943	18.808	2.45943	0.300718	8.39868	4.51513e-17	9.04971e-15	Snora26
ENSMUSG00000065686	2.81814	2.44458	0.981546	3.26629	0.00108965	0.0198754	Snora5c
ENSMUSG00000077734	17.6655	2.4144	0.534844	4.93455	8.03339e-07	3.99758e-05	Snord83b
ENSMUSG00000044757	4.27177	2.37962	0.594376	4.47335	7.70023e-06	0.00029952	Gm6430
ENSMUSG00000064382	16.7345	2.37279	0.330319	7.45741	8.82405e-14	1.20132e-11	Gm26447
ENSMUSG00000029368	12.6109	2.37189	0.891891	3.41347	0.000641417	0.0133955	Alb
ENSMUSG00000094377	454.904	2.37005	0.493768	5.19629	2.03307e-07	1.13666e-05	Gm24407
ENSMUSG00000088529	40.2725	2.36613	0.291425	8.35229	6.69544e-17	1.3057e-14	Gm26083
ENSMUSG00000064280	5.61382	2.36178	0.552377	4.72922	2.25387e-06	0.000101642	Ccdc146
ENSMUSG00000075770	2.36544	2.33445	0.97077	3.18929	0.00142624	0.0244152	Gm22589
ENSMUSG00000096613	3.33805	2.33423	0.790193	3.60632	0.000310568	0.0073352	n-R5s102
ENSMUSG00000064702	436.975	2.32936	0.282853	8.46311	2.60345e-17	5.3672e-15	Gm24950
ENSMUSG00000092687	3.36338	2.32129	1.01592	3.13354	0.00172709	0.0285821	Gm25744
ENSMUSG00000064634	2.43051	2.31692	0.857598	3.42696	0.000610372	0.0129343	Gm22620
ENSMUSG00000024301	2.786	2.31635	0.803803	3.55326	0.000380486	0.0087294	Kifc5b
ENSMUSG00000064655	19.6256	2.31141	0.295854	8.05714	7.81028e-16	1.35795e-13	Gm25788
ENSMUSG00000041642	10.0186	2.30112	0.413226	5.9099	3.42314e-09	2.68474e-07	Kif21b
ENSMUSG00000071068	3.67754	2.29594	0.760421	3.66348	0.000248809	0.00609604	Treml2
ENSMUSG00000065259	10.1035	2.29538	0.389951	6.21208	5.22866e-10	4.62913e-08	Snora30
ENSMUSG00000065893	2.21759	2.28518	0.842613	3.41745	0.000632096	0.0132392	n-R5s151
ENSMUSG00000065289	27.4423	2.28261	0.341725	6.96507	3.28234e-12	3.64365e-10	Gm23650
ENSMUSG00000098343	27.1568	2.27625	0.485022	5.10035	3.39024e-07	1.83238e-05	Mir6240
ENSMUSG00000064901	23.136	2.27563	0.270124	8.65012	5.14452e-18	1.12486e-15	Snora21
ENSMUSG00000095449	8.83345	2.27023	0.431116	5.62801	1.82303e-08	1.24095e-06	n-R5s112
ENSMUSG00000075918	23.2409	2.26149	0.699343	3.82387	0.000131375	0.00361549	n-R5s2
ENSMUSG00000065097	24.7313	2.25892	1.19846	2.95673	0.00310922	0.0446015	Snora16a
ENSMUSG00000105131	8.14443	2.25841	0.941041	3.20217	0.00136397	0.0235167	AC069308.1
ENSMUSG00000065878	8.31408	2.25598	0.451659	5.37596	7.61745e-08	4.69776e-06	Snord34
ENSMUSG00000086358	3.06978	2.24526	0.801354	3.4962	0.000471938	0.0104617	Gm13270
ENSMUSG00000065752	4.09894	2.23698	0.729507	3.68659	0.000227282	0.00567596	Gm23344
ENSMUSG00000080518	2.3708	2.23575	0.976632	3.13593	0.00171311	0.0283833	Gm22193
ENSMUSG00000102189	19.2025	2.21964	0.317039	7.27498	3.46476e-13	4.34783e-11	Gm37194
ENSMUSG00000064512	22.0069	2.21576	0.31777	7.24225	4.41298e-13	5.35158e-11	Gm22456
ENSMUSG00000065208	16.815	2.2155	0.28535	8.01289	1.12041e-15	1.92484e-13	Gm24616
ENSMUSG00000023034	38.3131	2.21481	0.236744	9.57412	1.02726e-21	3.36919e-19	Nr4a1
ENSMUSG00000038578	2.02716	2.21395	1.03944	3.04364	0.00233733	0.0359533	Susd1
ENSMUSG00000065637	27.2327	2.21031	0.23754	9.5087	1.93054e-21	5.92759e-19	Gm26397
ENSMUSG00000064745	2.46318	2.21011	0.92222	3.2044	0.00135344	0.0233911	Gm24708
ENSMUSG00000096887	301.228	2.20841	0.178904	12.4967	7.78179e-36	7.01869e-33	Gm20594
ENSMUSG00000064350	129.796	2.20344	0.647007	3.96563	7.32025e-05	0.00221684	mt-Ty
ENSMUSG00000065118	10.5581	2.18854	0.406666	5.73449	9.7808e-09	7.12862e-07	Gm23297
ENSMUSG00000080542	10.268	2.18268	0.481227	4.94905	7.45769e-07	3.73687e-05	Gm22710
ENSMUSG00000106474	5.72924	2.17507	0.743535	3.59589	0.00032329	0.00756143	AC124613.1
ENSMUSG00000095299	3.34952	2.16263	0.842529	3.30095	0.000963587	0.0182248	Gm25380
ENSMUSG00000077192	5.09516	2.1536	0.623473	4.01089	6.04908e-05	0.0018993	Snora17
ENSMUSG00000090207	2.28938	2.15211	0.780141	3.45142	0.000557643	0.0120289	4930524O07Rik
ENSMUSG00000070063	7.31764	2.15108	0.493532	4.79272	1.64534e-06	7.56175e-05	Snora33
ENSMUSG00000095676	64.9641	2.14982	0.376212	6.04319	1.51098e-09	1.22499e-07	Gm25099
ENSMUSG00000080610	15.8287	2.14975	0.409398	5.61411	1.97576e-08	1.33235e-06	Snord110
ENSMUSG00000064513	4.48956	2.14729	0.802289	3.39941	0.000675313	0.0139071	Gm22457
ENSMUSG00000064403	14.6645	2.14176	0.348199	6.45746	1.06476e-10	1.00428e-08	Gm23928
ENSMUSG00000065295	8.83215	2.13854	0.499861	4.72402	2.31225e-06	0.000103915	Gm24134
ENSMUSG00000092774	3.14763	2.12748	0.71738	3.62122	0.000293222	0.00697115	Gm26197
ENSMUSG00000064725	3.51715	2.11379	0.685117	3.70302	0.000213047	0.00541281	Snord96a
ENSMUSG00000065939	3.15018	2.108	0.781147	3.40697	0.000656885	0.0136396	Snora2b
ENSMUSG00000064748	14.092	2.10433	0.357916	6.20456	5.4851e-10	4.82655e-08	n-R5s28
ENSMUSG00000065226	2.58526	2.10206	0.971748	3.04485	0.00232799	0.035854	Gm25791
ENSMUSG00000080486	15.3425	2.10075	0.426884	5.30411	1.13224e-07	6.64199e-06	Snord100
ENSMUSG00000095590	19.0914	2.08944	0.277339	7.78327	7.06724e-15	1.10856e-12	Gm24305
ENSMUSG00000065642	5.96161	2.08113	0.507457	4.56552	4.98267e-06	0.000202549	Snora69
ENSMUSG00000016255	5.72979	2.07974	0.630541	3.88933	0.000100523	0.00289574	Tubb1
ENSMUSG00000065258	2.64621	2.07973	1.01079	3.01239	0.002592	0.0387217	Gm23969
ENSMUSG00000065304	7.17347	2.0686	0.491514	4.66037	3.15645e-06	0.000135972	Gm23245
ENSMUSG00000095118	34.5088	2.04681	0.286465	7.40636	1.29817e-13	1.70308e-11	Snord14d
ENSMUSG00000077254	12.3253	2.03157	0.378237	5.7099	1.13043e-08	8.15661e-07	Gm26079
ENSMUSG00000029715	3.6427	2.01848	0.638755	3.76407	0.000167171	0.00445101	Pop7
ENSMUSG00000020072	3.48953	2.01438	0.684851	3.59211	0.000328013	0.0076219	Pbld2
ENSMUSG00000043673	3.32851	2.0127	0.778163	3.32896	0.000871701	0.0169994	Kcns3
ENSMUSG00000088185	94.8679	2.01206	0.179542	11.3689	5.97175e-30	3.91719e-27	Scarna2
ENSMUSG00000070883	3.93648	2.00693	0.692956	3.5723	0.000353864	0.00818367	Ccdc173
ENSMUSG00000092674	9.65974	2.00436	0.437231	4.99163	5.98725e-07	3.10799e-05	Gm24105
ENSMUSG00000077222	19.3413	2.00245	0.289876	7.16966	7.51839e-13	8.82097e-11	Gm22270
ENSMUSG00000064714	2.48987	1.98416	0.827112	3.20392	0.00135571	0.0234022	n-R5s62
ENSMUSG00000092730	32.1211	1.98129	0.266632	7.68033	1.58682e-14	2.41046e-12	Snora24
ENSMUSG00000065649	20.4648	1.97871	0.880862	3.09142	0.00199201	0.0320476	Snora74a
ENSMUSG00000037318	2.93255	1.97622	0.796467	3.27049	0.00107361	0.0196615	Traf3ip3
ENSMUSG00000037922	3.92434	1.96905	0.662129	3.61727	0.000297727	0.0070666	Bank1
ENSMUSG00000099021	119335	1.95845	0.381831	5.48798	4.06557e-08	2.59603e-06	Rn7s1
ENSMUSG00000093112	22.0771	1.95693	0.313019	6.54994	5.75614e-11	5.72875e-09	Gm22701
ENSMUSG00000077239	11.7607	1.95147	0.453324	4.74232	2.11284e-06	9.55811e-05	Snord66
ENSMUSG00000033730	2.37472	1.94366	0.905987	3.02846	0.00245805	0.0372216	Egr3
ENSMUSG00000066554	2.16841	1.93857	0.957996	2.98564	0.00282989	0.0414601	Gm10167
ENSMUSG00000091825	8.37525	1.93694	0.448919	4.75502	1.98423e-06	9.03292e-05	Gm5778
ENSMUSG00000092680	40.7376	1.93272	0.27935	7.18773	6.58786e-13	7.85697e-11	Snord55
ENSMUSG00000065061	48.9628	1.92727	0.178041	10.9925	4.15308e-28	2.30512e-25	Gm22884
ENSMUSG00000065272	23.2379	1.92033	0.334582	6.06667	1.30589e-09	1.0647e-07	Snord57
ENSMUSG00000064647	9.53656	1.89518	0.425524	4.87384	1.0945e-06	5.24742e-05	Gm23301
ENSMUSG00000064563	23.4315	1.88758	0.275467	7.11533	1.11649e-12	1.28897e-10	Snora7a
ENSMUSG00000089161	5.81426	1.87163	0.542644	3.99534	6.4602e-05	0.00200489	Gm24130
ENSMUSG00000065911	557.576	1.86862	0.245952	7.85402	4.02917e-15	6.46056e-13	Gm24447
ENSMUSG00000077709	31.7978	1.86719	0.260025	7.43719	1.02853e-13	1.37433e-11	Snora64
ENSMUSG00000064966	253.214	1.86312	0.144396	13.0526	6.14128e-39	6.81729e-36	Snord15b
ENSMUSG00000049892	6.38563	1.86307	0.508222	4.17919	2.92552e-05	0.000991038	Rasd1
ENSMUSG00000065876	12.6076	1.86069	0.436488	4.70245	2.57055e-06	0.000113442	Gm25682
ENSMUSG00000088158	2.3382	1.85207	0.918253	2.95054	0.00317216	0.0453242	Scarna3b
ENSMUSG00000053656	43.3029	1.84981	0.190083	9.89372	4.43231e-23	1.59907e-20	Dancr
ENSMUSG00000096211	10.3695	1.83974	0.382884	5.18963	2.10715e-07	1.16955e-05	Gm23330
ENSMUSG00000065729	8.20866	1.83505	0.599503	3.68155	0.000231819	0.00576789	Gm26176
ENSMUSG00000040345	3.84387	1.82879	0.665615	3.42548	0.000613713	0.012986	Arhgap9
ENSMUSG00000064768	7.27397	1.81791	0.547027	3.8887	0.000100781	0.00289715	Snord60
ENSMUSG00000065102	2.98167	1.81744	0.740569	3.22887	0.00124279	0.0218415	n-R5s50
ENSMUSG00000065087	316.263	1.80951	0.0935437	19.4376	3.70913e-84	1.78422e-80	Snord22
ENSMUSG00000028864	5.97224	1.80724	0.548552	3.87195	0.000107968	0.00305507	Hgf
ENSMUSG00000092746	662.837	1.80683	0.356783	5.43006	5.63356e-08	3.50422e-06	Rn7s6
ENSMUSG00000083579	2.8564	1.80541	0.785104	3.11374	0.00184735	0.0302945	Gm15538
ENSMUSG00000077565	31.5494	1.80314	0.268864	6.98198	2.91046e-12	3.25588e-10	Gm23201
ENSMUSG00000038894	46.2474	1.79459	0.218032	8.45562	2.77607e-17	5.64245e-15	Irs2
ENSMUSG00000087968	27.9324	1.78537	0.254764	7.26881	3.6266e-13	4.47311e-11	Gm25395
ENSMUSG00000096263	35.2947	1.78464	0.445874	4.4617	8.13109e-06	0.000310423	Snord14c
ENSMUSG00000087819	11.8658	1.77565	0.421085	4.65176	3.2912e-06	0.000140519	Gm25117
ENSMUSG00000065824	15.5983	1.7672	0.30326	6.14373	8.06041e-10	6.9238e-08	Gm26315
ENSMUSG00000065922	29.0856	1.76275	0.23532	7.7298	1.07714e-14	1.67143e-12	n-R5-8s1
ENSMUSG00000064999	8.4157	1.76053	0.442267	4.45385	8.43442e-06	0.000319468	Gm26035
ENSMUSG00000020928	5.03713	1.75065	0.605211	3.54246	0.000396413	0.00905164	Higd1b
ENSMUSG00000056753	3.0521	1.74933	0.68405	3.28589	0.0010166	0.018881	C330011M18Rik
ENSMUSG00000088088	382.265	1.74434	0.2406	7.49576	6.59136e-14	9.14614e-12	Rmrp
ENSMUSG00000023341	5.47329	1.74376	0.565336	3.70135	0.000214453	0.00543713	Mx2
ENSMUSG00000038491	3.44019	1.74094	0.625083	3.44386	0.000573467	0.0122785	Cdk19os
ENSMUSG00000064344	1065.61	1.74093	0.513184	3.93369	8.36526e-05	0.00248905	mt-Tm
ENSMUSG00000065822	64.8945	1.72753	0.186578	9.45442	3.24815e-21	9.76543e-19	Snord15a
ENSMUSG00000096243	557.768	1.7214	0.480949	4.09228	4.27159e-05	0.0013915	Gm24265
ENSMUSG00000094245	3.29737	1.71882	0.85494	2.93698	0.00331426	0.0466615	Gm23966
ENSMUSG00000030263	4.34779	1.71802	0.648367	3.36962	0.000752726	0.0150657	Lrmp
ENSMUSG00000077714	87.3249	1.71532	0.149613	11.627	3.00464e-31	2.40888e-28	Snord17
ENSMUSG00000097971	30295.2	1.68817	0.200868	8.66494	4.51763e-18	1.00298e-15	Gm26917
ENSMUSG00000006574	3.51713	1.68514	0.817815	3.00905	0.00262064	0.0390283	Slc4a1
ENSMUSG00000092702	3.23	1.67843	0.800239	2.98332	0.00285136	0.0416477	Gm24514
ENSMUSG00000064941	15.022	1.67592	0.382656	4.79424	1.63292e-06	7.52866e-05	Gm23238
ENSMUSG00000097769	101.592	1.64652	0.184102	9.14215	6.12215e-20	1.49744e-17	Snhg4
ENSMUSG00000065778	6.85769	1.64611	0.684225	3.18086	0.00146837	0.0250177	Gm22154
ENSMUSG00000064349	52.0056	1.64157	0.667132	3.20538	0.00134884	0.0233675	mt-Tc
ENSMUSG00000077611	29.4211	1.63591	0.255187	6.69201	2.2013e-11	2.25297e-09	Gm23946
ENSMUSG00000034173	18.9514	1.63302	0.282358	6.11226	9.82304e-10	8.28984e-08	Zbed5
ENSMUSG00000065845	22.2519	1.63075	0.63072	3.2863	0.00101514	0.018881	Gm25189
ENSMUSG00000030838	18.5994	1.62151	0.389634	4.60362	4.15206e-06	0.000171195	Ush1c
ENSMUSG00000020169	12.0474	1.62113	0.352799	4.99395	5.91564e-07	3.0819e-05	Best3
ENSMUSG00000084700	4.4166	1.62045	0.722607	3.07212	0.00212546	0.0334487	Gm22984
ENSMUSG00000064372	2887.58	1.62022	0.529591	3.65793	0.00025426	0.0062085	mt-Tp
ENSMUSG00000064751	13.2487	1.62018	0.360655	4.90018	9.57508e-07	4.66817e-05	Gm26330
ENSMUSG00000049230	4.60421	1.61829	0.597168	3.399	0.000676325	0.0139071	Gm9833
ENSMUSG00000065176	142.514	1.6105	0.167399	9.80676	1.053e-22	3.70629e-20	Rnu12
ENSMUSG00000037221	7.20991	1.60538	0.451338	4.07962	4.5109e-05	0.00146285	Mospd3
ENSMUSG00000029279	3.14515	1.60202	0.771031	2.97349	0.00294437	0.0426608	Brdt
ENSMUSG00000088789	40.5945	1.59856	0.381855	4.61816	3.87149e-06	0.000161941	Scarna13
ENSMUSG00000073940	169.586	1.59824	0.260529	6.41979	1.36464e-10	1.27053e-08	Hbb-bt
ENSMUSG00000028341	20.3776	1.5944	0.346989	4.99396	5.91521e-07	3.0819e-05	Nr4a3
ENSMUSG00000065392	7.66748	1.59133	0.491971	3.80887	0.000139602	0.0038083	Gm25894
ENSMUSG00000089901	16.8702	1.59047	0.309303	5.49641	3.87598e-08	2.51956e-06	Gm8113
ENSMUSG00000064823	9.92804	1.58864	0.51287	3.68899	0.000225147	0.00564078	Snord82
ENSMUSG00000012819	19.1238	1.58818	0.298566	5.66185	1.49748e-08	1.05415e-06	Cdh23
ENSMUSG00000064844	12.0013	1.58347	0.497121	3.76111	0.000169158	0.00448734	Gm26202
ENSMUSG00000064342	460.385	1.57801	0.508118	3.68607	0.000227745	0.00567633	mt-Ti
ENSMUSG00000080365	2.79041	1.57621	0.744818	3.00567	0.00265001	0.0392631	Gm25776
ENSMUSG00000083076	3.90447	1.57521	0.63535	3.23111	0.00123311	0.0217012	Gm11408
ENSMUSG00000030889	35.2629	1.57232	0.221701	7.35201	1.95241e-13	2.49338e-11	Vwa3a
ENSMUSG00000094976	6.38775	1.56843	0.662048	3.149	0.00163832	0.0272695	Gm25257
ENSMUSG00000065738	50.3881	1.56018	0.222536	7.26403	3.75724e-13	4.59497e-11	Gm24494
ENSMUSG00000065050	13.0986	1.54713	0.754016	2.9378	0.00330547	0.0466274	Gm25704
ENSMUSG00000065196	20.2142	1.54707	0.385015	4.47081	7.79242e-06	0.000301673	Snord85
ENSMUSG00000093044	5.61471	1.54397	0.575291	3.37677	0.000733425	0.0147822	Snord8
ENSMUSG00000052305	284.261	1.54282	0.118464	13.1628	1.43684e-39	1.72791e-36	Hbb-bs
ENSMUSG00000035697	23.2408	1.53768	0.282114	5.78781	7.13089e-09	5.2503e-07	Hmha1
ENSMUSG00000065628	55.7368	1.53664	0.256606	6.28598	3.25795e-10	2.92021e-08	Snord33
ENSMUSG00000021250	32.8281	1.51652	0.241678	6.56039	5.36678e-11	5.37833e-09	Fos
ENSMUSG00000035692	3.39129	1.5035	0.758975	2.92805	0.00341094	0.0475129	Isg15
ENSMUSG00000084708	215.048	1.49675	0.164691	9.28298	1.64805e-20	4.57365e-18	Gm22988
ENSMUSG00000065336	13.5127	1.49525	0.356726	4.62408	3.7626e-06	0.000158303	Snora34
ENSMUSG00000080237	6.6355	1.49441	0.494478	3.62901	0.000284508	0.00680884	Gm14239
ENSMUSG00000064829	5.22273	1.49389	0.660588	3.08893	0.00200876	0.0322093	Gm22879
ENSMUSG00000047767	18.9758	1.49277	0.306269	5.22972	1.69771e-07	9.68368e-06	Atg16l2
ENSMUSG00000052415	10.2961	1.48726	0.419367	4.06129	4.88021e-05	0.00157202	Tchh
ENSMUSG00000093178	13.628	1.48405	0.403214	4.17571	2.97062e-05	0.00100396	Snord87
ENSMUSG00000004934	14.8344	1.47364	0.37281	4.39888	1.08813e-05	0.000404712	Pias4
ENSMUSG00000042489	3.37166	1.47164	0.640562	3.10072	0.00193052	0.0313378	Clspn
ENSMUSG00000062031	6.37692	1.46009	0.533853	3.42088	0.00062418	0.0131305	Athl1
ENSMUSG00000059195	34.2568	1.45869	0.22812	6.65659	2.80259e-11	2.82826e-09	Gm12715
ENSMUSG00000088948	91.0681	1.45232	0.204396	7.3543	1.91927e-13	2.47294e-11	Gm23262
ENSMUSG00000064816	48.2521	1.43711	0.450189	3.74729	0.000178753	0.00467317	Gm22357
ENSMUSG00000030830	6.08274	1.43396	0.559677	3.28268	0.00102826	0.0189997	Itgal
ENSMUSG00000064694	63.3363	1.43197	0.310579	4.98924	6.06164e-07	3.13532e-05	Gm24146
ENSMUSG00000092051	7.06722	1.43185	0.506011	3.47947	0.000502413	0.0110355	Gm17229
ENSMUSG00000080683	6.08851	1.42986	0.523932	3.39892	0.000676514	0.0139071	Gm23991
ENSMUSG00000092898	8.86749	1.42755	0.577307	3.19644	0.00139134	0.0239572	Gm23806
ENSMUSG00000009292	4.32401	1.42097	0.676539	2.98393	0.0028457	0.0416072	Trpm2
ENSMUSG00000037103	3.82948	1.40817	0.693232	2.9325	0.00336245	0.0470644	Dcaf15
ENSMUSG00000022503	9.50185	1.40763	0.435226	3.78599	0.000153097	0.00413383	Nubp1
ENSMUSG00000036528	31.4822	1.39157	0.239472	6.10584	1.02263e-09	8.53037e-08	Ppfibp2
ENSMUSG00000080615	49.1468	1.37689	0.442012	3.67174	0.000240904	0.00593258	Snord99
ENSMUSG00000004127	4.93117	1.37559	0.564376	3.17421	0.00150243	0.0254179	Trmt10a
ENSMUSG00000084799	6.07264	1.37382	0.529465	3.29659	0.000978659	0.0184615	Ino80dos
ENSMUSG00000025815	10.5669	1.37252	0.449198	3.64204	0.000270489	0.00654938	Dhtkd1
ENSMUSG00000064336	193.216	1.36961	0.584669	3.09346	0.00197835	0.0318634	mt-Tf
ENSMUSG00000089542	80.8693	1.36929	0.162552	8.63221	6.01786e-18	1.29618e-15	Gm25835
ENSMUSG00000098374	22.4987	1.36914	0.607684	3.03501	0.00240531	0.0367701	Gm28043
ENSMUSG00000065273	7.16147	1.36559	0.570952	3.15461	0.00160715	0.0269371	Gm25128
ENSMUSG00000055413	5.65832	1.3622	0.648576	2.93174	0.00337069	0.0471342	H2-Q5
ENSMUSG00000103405	133.464	1.36015	0.12937	10.6798	1.26597e-26	6.29972e-24	Dst
ENSMUSG00000064371	271.286	1.35904	0.48188	3.44046	0.000580733	0.0124156	mt-Tt
ENSMUSG00000026730	6.12985	1.35869	0.498965	3.39049	0.000697685	0.0142813	Pter
ENSMUSG00000040675	9.9077	1.35713	0.423846	3.7584	0.000171004	0.0045197	Mthfd1l
ENSMUSG00000002825	4.33412	1.34335	0.673658	2.90682	0.00365127	0.0497559	Qtrt1
ENSMUSG00000080538	63.8315	1.34275	0.390453	3.94393	8.01568e-05	0.00239988	Gm25541
ENSMUSG00000051984	23.5093	1.33834	0.291539	4.97316	6.58686e-07	3.35883e-05	Sec31b
ENSMUSG00000028461	19.2662	1.33558	0.310704	4.70536	2.53423e-06	0.000112182	Ccdc107
ENSMUSG00000067629	10.0896	1.32563	0.419268	3.72535	0.000195046	0.00505333	Syngap1
ENSMUSG00000065228	13.5281	1.3256	0.498945	3.33097	0.000865446	0.0169002	Gm25789
ENSMUSG00000084744	43.8303	1.32151	0.21269	6.49052	8.55388e-11	8.12112e-09	Gm25291
ENSMUSG00000064968	11.8378	1.31121	0.44975	3.52908	0.000417	0.00940269	Snord47
ENSMUSG00000040852	15.5518	1.30985	0.346391	4.24409	2.19486e-05	0.00076323	Plekhh2
ENSMUSG00000001750	17.4746	1.30384	0.310865	4.63695	3.53582e-06	0.000150075	Tcirg1
ENSMUSG00000064871	10.4634	1.29354	0.462277	3.42205	0.000621514	0.0131123	Snord58b
ENSMUSG00000064339	1.17931e+06	1.28449	0.18129	7.3247	2.39438e-13	3.03099e-11	mt-Rnr2
ENSMUSG00000105780	12.0517	1.28327	0.464208	3.39801	0.00067877	0.0139336	SNORD77
ENSMUSG00000026270	7.63066	1.28106	0.490435	3.29103	0.000998221	0.0187082	Capn10
ENSMUSG00000004626	6.54968	1.26937	0.496804	3.25533	0.00113262	0.0203548	Stxbp2
ENSMUSG00000034858	131.35	1.26071	0.128814	9.93223	3.01435e-23	1.11539e-20	Fam214a
ENSMUSG00000065145	192.947	1.25392	0.256216	5.25863	1.45135e-07	8.4114e-06	Vaultrc5
ENSMUSG00000106106	139027	1.25221	0.577311	2.95325	0.00314447	0.0450177	Rn18s-rs5
ENSMUSG00000089672	14.0768	1.25012	0.355856	3.98986	6.61115e-05	0.00204733	Gp49a
ENSMUSG00000093183	29.3049	1.2484	0.506911	3.15553	0.00160207	0.0268832	Gm25687
ENSMUSG00000033222	5.59371	1.24791	0.555613	3.03877	0.00237544	0.0364293	Ttf2
ENSMUSG00000066491	8.18578	1.24014	0.499042	3.17792	0.00148335	0.0251838	Gm6265
ENSMUSG00000079484	55.9396	1.23871	0.187898	6.84916	7.4283e-12	7.94058e-10	Phyhd1
ENSMUSG00000024042	53.5622	1.23168	0.189155	6.77304	1.261e-11	1.31866e-09	Sik1
ENSMUSG00000031842	12.8723	1.22998	0.3881	3.7093	0.000207832	0.00530836	Pde4c
ENSMUSG00000026632	13.4136	1.22528	0.343989	4.04458	5.24167e-05	0.00167722	Tatdn3
ENSMUSG00000026628	11.4163	1.22184	0.380859	3.75479	0.000173486	0.00457693	Atf3
ENSMUSG00000091498	9.43202	1.21159	0.425946	3.45427	0.000551784	0.0119562	Mpc1-ps
ENSMUSG00000003549	15.8217	1.21147	0.330739	4.1354	3.54332e-05	0.00117279	Ercc1
ENSMUSG00000025478	9.10196	1.21095	0.404547	3.57006	0.000356898	0.00824062	Dpysl4
ENSMUSG00000014856	6.69024	1.19522	0.496111	3.12578	0.00177331	0.029287	Tmem208
ENSMUSG00000015647	138.643	1.19223	0.125413	9.68398	3.52716e-22	1.21192e-19	Lama5
ENSMUSG00000033590	34.9188	1.19106	0.213299	5.90516	3.52315e-09	2.74824e-07	Myo5c
ENSMUSG00000090222	10.7078	1.18844	0.393151	3.59129	0.000329045	0.0076219	Gm16340
ENSMUSG00000072809	4.83084	1.18722	0.578426	2.90974	0.00361733	0.0493867	9330160F10Rik
ENSMUSG00000040479	100.617	1.18654	0.138769	8.73686	2.39673e-18	5.40424e-16	Dgkz
ENSMUSG00000030428	10.1174	1.186	0.388849	3.60811	0.000308441	0.00729691	Ttyh1
ENSMUSG00000002064	11.7356	1.18237	0.35118	3.86526	0.00011097	0.00312165	Sdf2
ENSMUSG00000031722	67.5973	1.17395	0.434857	3.33802	0.000843771	0.0165666	Hp
ENSMUSG00000074886	28.688	1.17296	0.265528	4.79763	1.60552e-06	7.42605e-05	Grk6
ENSMUSG00000020899	28.0991	1.16562	0.240583	5.19565	2.04001e-07	1.13666e-05	Pfas
ENSMUSG00000038260	21.5224	1.16044	0.282613	4.52717	5.97797e-06	0.000240301	Trpm4
ENSMUSG00000064366	76.5852	1.15623	0.329638	3.98147	6.84913e-05	0.00211225	mt-Tl2
ENSMUSG00000004565	15.7195	1.15398	0.354633	3.77873	0.000157629	0.00422816	Pnpla6
ENSMUSG00000043889	8.68016	1.14605	0.541043	2.91531	0.00355335	0.0488832	Gm8399
ENSMUSG00000030231	53.744	1.13927	0.193758	6.16148	7.20682e-10	6.22764e-08	Plekha5
ENSMUSG00000029022	15.6863	1.13325	0.334883	3.88565	0.000102056	0.00292216	Miip
ENSMUSG00000064355	1577.24	1.13074	0.437467	3.22857	0.00124411	0.0218415	mt-Tk
ENSMUSG00000064359	15114.8	1.12665	0.293272	4.27312	1.92756e-05	0.000678454	mt-Tg
ENSMUSG00000085385	14.5241	1.12509	0.331054	3.88411	0.000102704	0.00292332	Snhg17
ENSMUSG00000070699	7.05296	1.10832	0.465449	3.08988	0.00200235	0.0321781	Sars2
ENSMUSG00000031488	7.69289	1.10032	0.515622	2.94144	0.00326685	0.0463104	Rab11fip1
ENSMUSG00000097204	6.60925	1.09041	0.526186	2.91441	0.00356363	0.0489059	Gm17690
ENSMUSG00000032942	68.5344	1.08696	0.18885	5.99072	2.08916e-09	1.68428e-07	Ucp3
ENSMUSG00000070392	9.97159	1.07964	0.401551	3.30454	0.00095132	0.0180164	Gm20634
ENSMUSG00000026950	41.4947	1.07358	0.218163	5.20066	1.98579e-07	1.11941e-05	Neb
ENSMUSG00000088856	6.25698	1.07342	0.508676	2.91461	0.00356134	0.0489059	Gm24727
ENSMUSG00000040860	17.6032	1.07148	0.300545	4.0238	5.72663e-05	0.0018123	Crocc
ENSMUSG00000095159	12.0816	1.06981	0.38657	3.37073	0.000749705	0.0150473	Tubb4b-ps1
ENSMUSG00000036833	47.3239	1.06271	0.234041	4.90955	9.12868e-07	4.46563e-05	Pnpla7
ENSMUSG00000044471	80.7723	1.05477	0.158303	6.89651	5.32959e-12	5.78281e-10	Lincpint
ENSMUSG00000002625	83.5726	1.05279	0.163648	6.68421	2.32179e-11	2.35956e-09	Akap8l
ENSMUSG00000039164	8.49409	1.05208	0.435446	3.09425	0.00197313	0.0318148	Naif1
ENSMUSG00000071647	12.6911	1.04814	0.401612	3.23407	0.00122039	0.0215827	Eml3
ENSMUSG00000064338	1552.5	1.0472	0.417799	3.15022	0.00163146	0.027218	mt-Tv
ENSMUSG00000044991	17.7748	1.04173	0.366864	3.41969	0.000626934	0.0131693	1110034G24Rik
ENSMUSG00000025270	29.1027	1.0393	0.306558	3.87554	0.000106388	0.0030222	Alas2
ENSMUSG00000002031	11.6813	1.03896	0.3886	3.29718	0.000976594	0.0184466	Ift46
ENSMUSG00000092837	1604.56	1.03181	0.282426	4.10521	4.03948e-05	0.00132486	Rpph1
ENSMUSG00000030279	17.6113	1.031	0.32048	3.73825	0.000185304	0.00481825	C2cd5
ENSMUSG00000031808	129.669	1.03043	0.136011	7.78405	7.02369e-15	1.10856e-12	Slc27a1
ENSMUSG00000061589	126.948	1.02808	0.126809	8.30127	1.03006e-16	1.93049e-14	Dot1l
ENSMUSG00000043059	12.9902	1.02598	0.343756	3.51738	0.000435829	0.00970594	Zfp513
ENSMUSG00000063511	180.869	1.02516	0.128852	8.15466	3.50158e-16	6.23843e-14	Snrnp70
ENSMUSG00000026213	16.7365	1.02474	0.315391	3.7504	0.000176552	0.00463241	Stk11ip
ENSMUSG00000051864	25.721	1.02303	0.253799	4.42737	9.5391e-06	0.000356629	Tbc1d22a
ENSMUSG00000107018	10.755	1.01483	0.428634	3.05517	0.0022493	0.0349521	RP23-149A1.2
ENSMUSG00000025145	26.0302	1.00855	0.27369	4.10095	4.11465e-05	0.00134645	Lrrc45
ENSMUSG00000032295	34.49	1.00347	0.236467	4.61712	3.89109e-06	0.000162194	Man2c1
ENSMUSG00000021431	24.4589	1.00299	0.278523	4.0432	5.27272e-05	0.00168342	Snrnp48
Down regulated genes (46)
ENSMUSG00000104116	6.52927	-3.45158	1.2341	-3.30466	0.000950904	0.0180164	Gm37296
ENSMUSG00000028989	6.45107	-3.37595	1.22877	-3.28225	0.00102982	0.0190042	Angptl7
ENSMUSG00000062319	5.06833	-3.22616	1.23136	-3.211	0.00132274	0.0229981	Gm10115
ENSMUSG00000050390	5.71306	-2.84629	1.22187	-3.05931	0.00221844	0.03461	C77080
ENSMUSG00000048047	5.47645	-2.75037	1.23209	-3.0094	0.00261762	0.0390283	Zbtb33
ENSMUSG00000105940	5.49106	-2.69808	1.22913	-2.99279	0.00276444	0.0407493	RP23-458G12.1
ENSMUSG00000107286	4.74034	-2.69518	1.24029	-2.98114	0.00287175	0.0417764	RP24-122N24.2
ENSMUSG00000084319	5.79361	-2.57969	1.25054	-2.92937	0.00339648	0.0474029	Tpt1-ps3
ENSMUSG00000023806	15.6458	-1.79784	0.751071	-3.06427	0.00218203	0.0341528	Rsph3b
ENSMUSG00000072235	34.6554	-1.61611	0.474787	-3.90382	9.46866e-05	0.00275488	Tuba1a
ENSMUSG00000094614	11.8365	-1.60873	0.707226	-2.98827	0.00280557	0.0411874	Gm21769
ENSMUSG00000022965	21.6475	-1.47644	0.502337	-3.48412	0.000493755	0.0108951	Ifngr2
ENSMUSG00000028416	89.3429	-1.42788	0.245939	-6.10588	1.02235e-09	8.53037e-08	Bag1
ENSMUSG00000038991	24.7241	-1.41361	0.511826	-3.353	0.000799415	0.0158684	Txndc5
ENSMUSG00000026511	20.5368	-1.33993	0.505932	-3.25816	0.00112138	0.0202284	Srp9
ENSMUSG00000022206	53.0449	-1.3345	0.327185	-4.49008	7.11974e-06	0.000279959	Npr3
ENSMUSG00000078652	36.9469	-1.28503	0.398589	-3.74001	0.000184016	0.00479339	Psme3
ENSMUSG00000047675	103.375	-1.28024	0.2448	-5.5485	2.88124e-08	1.89854e-06	Rps8
ENSMUSG00000028165	24.7309	-1.27768	0.478576	-3.26281	0.00110312	0.0199488	Cisd2
ENSMUSG00000068479	33.5208	-1.26445	0.483329	-3.2213	0.00127609	0.0223487	Mfap1a
ENSMUSG00000027782	49.2823	-1.23812	0.344589	-4.05272	5.06257e-05	0.00162351	Kpna4
ENSMUSG00000101249	353.607	-1.22276	0.54136	-3.00648	0.00264295	0.0391988	Gm29216
ENSMUSG00000026436	57.9784	-1.21528	0.301231	-4.47781	7.5412e-06	0.000294924	Elk4
ENSMUSG00000030224	36.3155	-1.20646	0.370985	-3.74983	0.000176954	0.00463453	Strap
ENSMUSG00000092201	19.6669	-1.20412	0.505639	-3.02908	0.00245302	0.0372216	A530058N18Rik
ENSMUSG00000037152	31.1433	-1.20174	0.428427	-3.38421	0.000713826	0.0145088	Ndufc1
ENSMUSG00000101939	213.516	-1.19351	0.461277	-3.25112	0.00114952	0.0205305	Gm28438
ENSMUSG00000044951	51.0513	-1.1219	0.294025	-4.2384	2.25115e-05	0.000780922	Mylk4
ENSMUSG00000032412	27.8105	-1.12095	0.479331	-2.98784	0.00280956	0.041204	Atp1b3
ENSMUSG00000028234	46.4208	-1.11462	0.328295	-3.87268	0.000107645	0.00305192	Rps20
ENSMUSG00000101609	180.155	-1.10435	0.161589	-7.06539	1.60163e-12	1.83437e-10	Kcnq1ot1
ENSMUSG00000061086	537.058	-1.09228	0.140271	-7.93983	2.02451e-15	3.31997e-13	Myl4
ENSMUSG00000078866	45.9124	-1.09211	0.306073	-4.00895	6.09885e-05	0.00190916	Gm14420
ENSMUSG00000102869	26.7266	-1.07425	0.386372	-3.33395	0.000856208	0.0167803	2900097C17Rik
ENSMUSG00000032328	48.9077	-1.06275	0.307955	-3.90715	9.3392e-05	0.00273375	Tmem30a
ENSMUSG00000056091	19.6522	-1.0567	0.468821	-2.9162	0.0035432	0.0488365	St3gal5
ENSMUSG00000054408	29.0407	-1.055	0.396271	-3.24019	0.00119448	0.0211764	Spcs3
ENSMUSG00000031751	41.4009	-1.04021	0.334497	-3.60305	0.000314511	0.00739203	Amfr
ENSMUSG00000026623	62.3147	-1.0268	0.261445	-4.30471	1.67204e-05	0.000595783	Lpgat1
ENSMUSG00000030753	35.6837	-1.02513	0.356136	-3.41863	0.000629379	0.0132014	Prkrir
ENSMUSG00000034850	28.5849	-1.01917	0.406627	-3.1	0.00193523	0.031379	Tmem127
ENSMUSG00000000711	26.9506	-1.01588	0.426061	-3.00762	0.00263301	0.0390915	Rab5b
ENSMUSG00000072704	41.3031	-1.01585	0.336674	-3.51948	0.000432395	0.00966105	Smim10l1
ENSMUSG00000105434	58.364	-1.00843	0.249579	-4.42524	9.6333e-06	0.00035922	RP23-407I6.6
ENSMUSG00000029390	78.7813	-1.00301	0.246358	-4.46262	8.09644e-06	0.00030992	Tmed2
ENSMUSG00000026335	890.724	-1.00277	0.0970297	-10.509	7.85626e-26	3.54293e-23	Pam
