# Supplementary material for: Targeted Delivery of mRNA to the Heart via Extracellular Vesicles or Lipid Nanoparticles
Source: J Extracell Vesicles. 2026 Jun 11;15(6):e70324. doi: 10.1002/jev2.70324 (PMC13257898; doi:10.1002/jev2.70324)
Supplement: Supplementary file 5 — Supporting Information:jev270324‐sup‐0005‐TableS4.xlsx [file JEV2-15-e70324-s001.xlsx]

## Sheet: HUVEC SEC-EVs_deregulated all
Supplementary table 4: List of deregulated genes after VEGF-A mRNA delivery to cardiac tissue via HUVEC SEC-EVs (total 240 deregulated genes)
Ensembl Gene ID	baseMean	log2FC	lfcSE	stat	pvalue	padj	gene_symbol
Up regulated genes (227)
ENSMUSG00000023951	1.42249e+06	12.524	0.251046	49.9377	0	0	Vegfa
ENSMUSG00000069917	161617	10.5757	0.319101	33.2138	6.79929e-242	4.70613e-238	Hba-a2
ENSMUSG00000071753	1.94739	7.24296	1.57691	4.58828	4.46907e-06	0.000323902	C230004F18Rik
ENSMUSG00000081859	1.65835	6.9082	1.74341	4.11256	3.91296e-05	0.00210767	Olfr650-ps1
ENSMUSG00000107372	2.22895	5.94741	1.62927	3.88818	0.000101	0.00438288	AC153941.1
ENSMUSG00000064952	2.04364	4.98673	1.57224	3.81657	0.00013532	0.00570613	Gm24920
ENSMUSG00000028001	8.10601	4.30107	0.984155	4.81655	1.46059e-06	0.00012694	Fga
ENSMUSG00000037681	4.88782	4.08161	0.766164	5.70373	1.17214e-08	1.78307e-06	Esyt3
ENSMUSG00000064779	3.66073	3.99287	0.830809	5.21457	1.84241e-07	2.14324e-05	Gm22997
ENSMUSG00000064795	3.95814	3.90158	0.86731	4.92757	8.32591e-07	7.78754e-05	Gm22423
ENSMUSG00000027513	16.0864	3.8051	0.65324	6.1766	6.54957e-10	1.25925e-07	Pck1
ENSMUSG00000064632	4.28462	3.71651	0.856403	4.80382	1.55666e-06	0.000133844	Gm25142
ENSMUSG00000096434	1.60784	3.65967	1.46205	3.24172	0.0011881	0.0301225	Gm22129
ENSMUSG00000064350	129.796	3.58872	0.640623	5.95646	2.57752e-09	4.51654e-07	mt-Ty
ENSMUSG00000061780	10.2762	3.57814	0.746807	5.20538	1.93599e-07	2.19671e-05	Cfd
ENSMUSG00000105131	8.14443	3.4006	0.886908	4.35916	1.30565e-05	0.000833302	AC069308.1
ENSMUSG00000064432	16.3604	3.24571	0.690294	5.12804	2.92771e-07	3.1912e-05	Gm25587
ENSMUSG00000077588	4.32269	3.18613	0.663479	5.21793	1.80939e-07	2.12265e-05	Gm24372
ENSMUSG00000031710	11.7501	3.15148	1.08731	3.55415	0.000379202	0.0124686	Ucp1
ENSMUSG00000094131	2.00766	3.131	1.08024	3.56098	0.000369471	0.0121776	Gm22265
ENSMUSG00000064437	2.46595	3.12592	1.08304	3.54721	0.000389338	0.0127113	Snord49b
ENSMUSG00000029368	12.6109	3.06503	0.78209	4.42526	9.63269e-06	0.000647307	Alb
ENSMUSG00000075760	4.55154	3.03721	0.750431	4.53125	5.8637e-06	0.000409955	Gm25414
ENSMUSG00000065006	4.20712	3.00036	0.849559	4.10004	4.1307e-05	0.00219085	Gm26325
ENSMUSG00000064987	2.14937	2.9549	1.1049	3.38625	0.000708559	0.0203498	Gm25260
ENSMUSG00000077711	3.96624	2.94928	0.888232	3.91753	8.94612e-05	0.00402082	AF357399
ENSMUSG00000087943	183.401	2.9359	1.13683	3.36877	0.000755053	0.0211583	Gm24245
ENSMUSG00000073867	224.27	2.92479	0.784505	4.25411	2.09883e-05	0.00124163	AA474408
ENSMUSG00000023034	38.3131	2.90369	0.202956	14.4454	2.67996e-47	9.27469e-44	Nr4a1
ENSMUSG00000077527	2.11727	2.88958	1.06521	3.42051	0.000625044	0.0186879	Gm25506
ENSMUSG00000087708	8.92576	2.88294	0.473647	6.40615	1.49242e-10	3.17839e-08	Gm23000
ENSMUSG00000088168	3.03062	2.86627	0.90714	3.7875	0.000152172	0.0062508	Gm23540
ENSMUSG00000064349	52.0056	2.85766	0.653057	4.82853	1.37547e-06	0.000121278	mt-Tc
ENSMUSG00000084667	12.5728	2.81805	0.807402	4.05896	4.92916e-05	0.00247226	Gm23212
ENSMUSG00000088609	10.5069	2.78826	0.730016	4.33763	1.44028e-05	0.000905832	Gm24187
ENSMUSG00000035769	31.5088	2.72611	0.776546	4.0781	4.54061e-05	0.00233664	Xylb
ENSMUSG00000064938	18.9997	2.70466	0.39116	7.19736	6.13881e-13	1.63422e-10	Mir3068
ENSMUSG00000064336	193.216	2.66448	0.579954	5.0212	5.13503e-07	5.22678e-05	mt-Tf
ENSMUSG00000064342	460.385	2.64494	0.506323	5.59959	2.1486e-08	3.06629e-06	mt-Ti
ENSMUSG00000098973	1728.62	2.63398	0.756497	4.04755	5.17573e-05	0.00257101	Mir6236
ENSMUSG00000086324	89.4795	2.60683	0.542742	5.21218	1.86638e-07	2.15303e-05	Gm15564
ENSMUSG00000077756	4.95945	2.58904	0.702992	4.22437	2.39606e-05	0.00137629	Snord90
ENSMUSG00000064346	1199.4	2.57434	0.602914	4.72759	2.27201e-06	0.000187211	mt-Tw
ENSMUSG00000064352	1000.08	2.56735	0.628098	4.55921	5.13474e-06	0.000364514	mt-Ts1
ENSMUSG00000077391	2.79635	2.5659	0.733491	4.06812	4.7393e-05	0.00239439	Gm24336
ENSMUSG00000064372	2887.58	2.564	0.529293	5.24671	1.54841e-07	1.83202e-05	mt-Tp
ENSMUSG00000033831	7.23984	2.55018	0.844812	3.67211	0.000240555	0.00887183	Fgb
ENSMUSG00000065017	10.3683	2.54809	0.560274	4.9882	6.09429e-07	6.0693e-05	Gm23510
ENSMUSG00000065160	5.39693	2.52964	0.645647	4.42357	9.70851e-06	0.000649251	Mir5117
ENSMUSG00000098343	27.1568	2.52945	0.468487	5.76816	8.01411e-09	1.3177e-06	Mir6240
ENSMUSG00000065778	6.85769	2.5268	0.605527	4.65058	3.31007e-06	0.000254944	Gm22154
ENSMUSG00000080463	27.4917	2.51664	0.47629	5.66066	1.50793e-08	2.22067e-06	Gm22489
ENSMUSG00000064500	5.15192	2.51443	0.651025	4.37006	1.24215e-05	0.000814933	Gm25296
ENSMUSG00000065881	27.9738	2.51086	0.531597	5.14155	2.7248e-07	2.9936e-05	Gm22866
ENSMUSG00000022878	4.58847	2.50759	0.931803	3.41549	0.000636674	0.0189537	Adipoq
ENSMUSG00000040998	5.52956	2.50469	0.498609	5.41215	6.22733e-08	8.13254e-06	Npnt
ENSMUSG00000004939	4.64072	2.47346	0.590782	4.65027	3.31503e-06	0.000254944	Nmrk2
ENSMUSG00000065232	6.68628	2.44926	0.584506	4.66761	3.04728e-06	0.000238325	Gm22973
ENSMUSG00000051851	1.65805	2.44726	1.07916	3.13086	0.00174295	0.0393579	Cxx1c
ENSMUSG00000033196	3.76961	2.43764	0.774449	3.77744	0.000158449	0.00647024	Myh2
ENSMUSG00000026768	15.7503	2.43449	0.352979	7.18253	6.84349e-13	1.78744e-10	Itga8
ENSMUSG00000065460	3.82381	2.41697	0.799226	3.67167	0.000240974	0.00887183	Mir133a-2
ENSMUSG00000075833	7.36705	2.36795	0.516716	5.01814	5.21751e-07	5.27197e-05	Gm22003
ENSMUSG00000077704	7.93401	2.34806	0.521417	4.94267	7.70601e-07	7.30646e-05	Snord89
ENSMUSG00000065344	9.47516	2.34354	0.614214	4.33674	1.44614e-05	0.000905832	Gm25581
ENSMUSG00000028341	20.3776	2.34182	0.294084	8.21151	2.18422e-16	9.16247e-14	Nr4a3
ENSMUSG00000102189	19.2025	2.33045	0.291734	8.23608	1.77938e-16	7.6975e-14	Gm37194
ENSMUSG00000099624	2.62473	2.32438	0.752453	3.72901	0.000192231	0.00762068	Gm7889
ENSMUSG00000089855	73.1388	2.30903	0.647338	4.11575	3.85922e-05	0.00208684	Gm15662
ENSMUSG00000055775	5.20398	2.30524	0.568311	4.54225	5.56577e-06	0.000391101	Myh8
ENSMUSG00000064344	1065.61	2.30084	0.512594	4.92261	8.53966e-07	7.93386e-05	mt-Tm
ENSMUSG00000065729	8.20866	2.27907	0.547175	4.63801	3.51773e-06	0.000266098	Gm26176
ENSMUSG00000093107	4.25955	2.27597	0.774031	3.6108	0.000305253	0.0104595	Mir1839
ENSMUSG00000064925	34.9544	2.24895	0.253852	9.07869	1.09888e-19	6.61382e-17	Snora62
ENSMUSG00000064343	433.168	2.22283	0.508564	4.81565	1.46719e-06	0.00012694	mt-Tq
ENSMUSG00000021624	1.75504	2.21521	1.06218	3.03617	0.00239605	0.0497684	Cd180
ENSMUSG00000064967	3.07439	2.20329	0.910503	3.22585	0.00125601	0.0312187	Gm24405
ENSMUSG00000096887	301.228	2.166	0.17669	12.4225	1.9728e-35	3.41368e-32	Gm20594
ENSMUSG00000064371	271.286	2.16246	0.478635	4.94804	7.49655e-07	7.20658e-05	mt-Tt
ENSMUSG00000037071	410.527	2.14901	0.270816	8.18885	2.63733e-16	1.07378e-13	Scd1
ENSMUSG00000065228	13.5281	2.13146	0.434717	5.29784	1.17179e-07	1.4229e-05	Gm25789
ENSMUSG00000093183	29.3049	2.10746	0.478651	4.8417	1.28735e-06	0.000114973	Gm25687
ENSMUSG00000064340	705.352	2.09811	0.543912	4.36143	1.29215e-05	0.000833302	mt-Tl1
ENSMUSG00000075864	2.76462	2.0228	0.85009	3.21704	0.00129522	0.0315204	Gm26002
ENSMUSG00000096774	2.41544	2.00368	0.842681	3.21695	0.00129561	0.0315204	Gm22113
ENSMUSG00000037362	15.0202	1.99526	0.294728	7.05595	1.71422e-12	4.31453e-10	Nov
ENSMUSG00000059430	4.91244	1.98665	0.585679	3.9714	7.1453e-05	0.00332583	Actg2
ENSMUSG00000065794	30.6457	1.95664	0.277388	7.32874	2.32321e-13	6.8426e-11	Gm25514
ENSMUSG00000095118	34.5088	1.94962	0.274589	7.37408	1.65481e-13	5.09055e-11	Snord14d
ENSMUSG00000064338	1552.5	1.94529	0.417123	5.07532	3.86845e-07	4.08786e-05	mt-Tv
ENSMUSG00000064512	22.0069	1.9433	0.310519	6.56995	5.03329e-11	1.10597e-08	Gm22456
ENSMUSG00000037313	4.00159	1.93184	0.584846	3.8935	9.88083e-05	0.00430895	Tacc3
ENSMUSG00000065096	3.0022	1.92528	0.836448	3.14639	0.00165299	0.0378955	Gm23680
ENSMUSG00000094976	6.38775	1.91725	0.608616	3.76623	0.000165731	0.00668867	Gm25257
ENSMUSG00000106474	5.72924	1.91629	0.726488	3.38809	0.000703819	0.0202556	AC124613.1
ENSMUSG00000093843	43.5183	1.89743	0.224761	8.677	4.06341e-18	2.16345e-15	Gm25939
ENSMUSG00000027559	13.0337	1.88916	0.585766	3.83955	0.000123261	0.00526635	Car3
ENSMUSG00000021250	32.8281	1.88883	0.211429	9.1564	5.36564e-20	3.37621e-17	Fos
ENSMUSG00000077323	52.7387	1.87847	0.202284	9.49371	2.22956e-21	1.62441e-18	Rnu11
ENSMUSG00000064364	416.824	1.85926	0.529206	4.06077	4.8911e-05	0.00246209	mt-Th
ENSMUSG00000080615	49.1468	1.84235	0.426507	4.77137	1.82981e-06	0.000155399	Snord99
ENSMUSG00000075918	23.2409	1.84083	0.697563	3.37513	0.000737803	0.0209291	n-R5s2
ENSMUSG00000031722	67.5973	1.83413	0.364907	5.41308	6.19488e-08	8.13254e-06	Hp
ENSMUSG00000064369	135.019	1.83212	0.453807	4.51377	6.36844e-06	0.000440792	mt-Te
ENSMUSG00000064453	105.718	1.82343	0.146134	12.6324	1.40025e-36	2.76909e-33	Snord21
ENSMUSG00000080542	10.268	1.81799	0.474987	4.33321	1.46949e-05	0.000912201	Gm22710
ENSMUSG00000064558	4.42518	1.81549	0.681645	3.40487	0.000661954	0.019373	Gm24620
ENSMUSG00000065089	4.22218	1.81368	0.709326	3.31781	0.000907267	0.0244821	Gm26493
ENSMUSG00000080478	11.4131	1.79273	0.449099	4.48646	7.24164e-06	0.000493823	Snord23
ENSMUSG00000048096	25.5515	1.79134	0.237138	7.79544	6.41819e-15	2.33808e-12	Lmod1
ENSMUSG00000035378	3.55342	1.7776	0.767031	3.17164	0.00151583	0.0353855	Shq1
ENSMUSG00000065541	6.54783	1.75511	0.726025	3.2162	0.00129899	0.0315472	Mir24-2
ENSMUSG00000065295	8.83215	1.7535	0.493413	4.10078	4.11768e-05	0.00219085	Gm24134
ENSMUSG00000065591	6.78584	1.7439	0.585862	3.63749	0.000275308	0.00975739	Gm22753
ENSMUSG00000077698	17.2876	1.74344	0.681205	3.31576	0.000913958	0.0246146	Snord12
ENSMUSG00000094668	48.2213	1.73688	0.216297	8.27215	1.31567e-16	5.87512e-14	Gm24871
ENSMUSG00000065289	27.4423	1.73517	0.345233	5.40994	6.30461e-08	8.15652e-06	Gm23650
ENSMUSG00000065272	23.2379	1.7335	0.32183	5.74897	8.97899e-09	1.4453e-06	Snord57
ENSMUSG00000084700	4.4166	1.72891	0.682422	3.29267	0.000992401	0.0262733	Gm22984
ENSMUSG00000092805	459.049	1.71562	0.165264	10.5699	4.10912e-26	3.79217e-23	Gm26461
ENSMUSG00000106471	4.5056	1.71344	0.803745	3.04729	0.00230917	0.0488029	mmu-mir-486b
ENSMUSG00000042436	10.7202	1.71315	0.385957	4.87727	1.07564e-06	9.79609e-05	Mfap4
ENSMUSG00000064899	12.9796	1.71173	0.467255	4.19739	2.70012e-05	0.00153818	Snord118
ENSMUSG00000080538	63.8315	1.71052	0.379037	4.93695	7.93544e-07	7.47281e-05	Gm25541
ENSMUSG00000035202	51865	1.70982	0.741387	3.14117	0.00168275	0.0384395	Lars2
ENSMUSG00000065041	31.5993	1.70837	0.244894	7.2481	4.22674e-13	1.17021e-10	Gm24044
ENSMUSG00000043673	3.32851	1.70731	0.755764	3.13172	0.00173784	0.0393512	Kcns3
ENSMUSG00000038418	86.2974	1.68075	0.124498	13.6425	2.23763e-42	5.16259e-39	Egr1
ENSMUSG00000065767	492.81	1.67715	0.448294	4.25202	2.11847e-05	0.00124791	Gm23849
ENSMUSG00000064604	25.4909	1.67641	0.309439	5.76655	8.09108e-09	1.3177e-06	Snora44
ENSMUSG00000065378	7.23999	1.67007	0.584543	3.52964	0.00041613	0.0133654	Gm22744
ENSMUSG00000077734	17.6655	1.67	0.541766	3.70587	0.000210665	0.00810066	Snord83b
ENSMUSG00000105780	12.0517	1.66029	0.412805	4.50387	6.67257e-06	0.000459544	SNORD77
ENSMUSG00000096263	35.2947	1.63983	0.439178	4.24461	2.18974e-05	0.00128443	Snord14c
ENSMUSG00000101249	353.607	1.63122	0.479493	3.96124	7.45624e-05	0.00344757	Gm29216
ENSMUSG00000076281	36.887	1.63027	0.724264	3.10927	0.00187553	0.041493	Gm24270
ENSMUSG00000095676	64.9641	1.62732	0.377051	4.7573	1.96198e-06	0.000165607	Gm25099
ENSMUSG00000053963	3.00723	1.62211	0.755574	3.05771	0.00223037	0.0475	6330403A02Rik
ENSMUSG00000065287	25.9073	1.61693	0.350234	5.03646	4.74224e-07	4.93585e-05	Gm24451
ENSMUSG00000025889	11.6433	1.59149	0.423175	4.27613	1.9017e-05	0.00113962	Snca
ENSMUSG00000021741	2.85198	1.57021	0.667358	3.16734	0.0015384	0.0357917	Gm5457
ENSMUSG00000096349	5608.53	1.56576	0.170976	9.35653	8.24004e-21	5.70335e-18	Gm22513
ENSMUSG00000065016	13.9016	1.56124	0.433539	4.1396	3.47912e-05	0.00188869	Snora3
ENSMUSG00000064493	5.08378	1.56057	0.663737	3.18779	0.00143367	0.0339253	Snora28
ENSMUSG00000064853	10.3367	1.55096	0.439867	4.07401	4.62099e-05	0.00235178	Gm23442
ENSMUSG00000064748	14.092	1.54976	0.362893	4.72155	2.34059e-06	0.000190906	n-R5s28
ENSMUSG00000098178	941715	1.54592	0.627927	3.22762	0.00124825	0.0311906	Yam1
ENSMUSG00000064542	6.52839	1.53888	0.533617	3.55045	0.000384573	0.0125855	Gm22980
ENSMUSG00000064355	1577.24	1.5348	0.437011	4.05482	5.01721e-05	0.00250734	mt-Tk
ENSMUSG00000020689	14.6012	1.51082	0.362501	4.62942	3.66695e-06	0.000273094	Itgb3
ENSMUSG00000032085	38.4358	1.50448	0.239118	6.59044	4.38515e-11	9.7909e-09	Tagln
ENSMUSG00000018830	220.176	1.50307	0.125138	12.1557	5.35201e-34	7.92277e-31	Myh11
ENSMUSG00000065734	9.37638	1.50022	0.492518	3.68406	0.000229551	0.0086585	Snord49a
ENSMUSG00000064823	9.92804	1.49537	0.490307	3.67535	0.000237528	0.00887183	Snord82
ENSMUSG00000065145	192.947	1.47504	0.251643	6.18424	6.24013e-10	1.21665e-07	Vaultrc5
ENSMUSG00000064366	76.5852	1.47227	0.318709	5.0278	4.96148e-07	5.08754e-05	mt-Tl2
ENSMUSG00000064844	12.0013	1.46839	0.478362	3.7025	0.000213486	0.00816377	Gm26202
ENSMUSG00000059195	34.2568	1.46593	0.208932	7.28806	3.14457e-13	8.88372e-11	Gm12715
ENSMUSG00000077563	21.8203	1.46524	0.310259	5.12336	3.00141e-07	3.24598e-05	Snora68
ENSMUSG00000065147	13.6778	1.44702	0.429262	3.94586	7.95131e-05	0.0036447	Snora31
ENSMUSG00000028195	91.01	1.4448	0.141862	10.3712	3.35438e-25	2.90217e-22	Cyr61
ENSMUSG00000076258	630.072	1.43072	0.53789	3.36904	0.000754312	0.0211583	Gm23935
ENSMUSG00000079225	6.44614	1.43007	0.624341	3.11662	0.00182936	0.0408449	Gm9531
ENSMUSG00000064816	48.2521	1.42839	0.442123	3.81603	0.000135615	0.00570613	Gm22357
ENSMUSG00000028464	80.8241	1.4277	0.141742	10.2355	1.3752e-24	1.05761e-21	Tpm2
ENSMUSG00000064339	1.17931e+06	1.42297	0.181289	8.08534	6.19896e-16	2.45178e-13	mt-Rnr2
ENSMUSG00000080610	15.8287	1.4013	0.421819	3.89642	9.76233e-05	0.00430104	Snord110
ENSMUSG00000025470	4.55748	1.39525	0.54046	3.32629	0.0008801	0.0239827	Zfp511
ENSMUSG00000105884	21.2615	1.39386	0.425917	3.85832	0.00011417	0.00489304	SNORA50
ENSMUSG00000080486	15.3425	1.38499	0.437154	3.77021	0.000163113	0.00662164	Snord100
ENSMUSG00000064829	5.22273	1.38495	0.624462	3.101	0.00192867	0.0423787	Gm22879
ENSMUSG00000064655	19.6256	1.38493	0.318415	4.78568	1.70413e-06	0.000145619	Gm25788
ENSMUSG00000077565	31.5494	1.37798	0.267742	5.51533	3.48129e-08	4.81914e-06	Gm23201
ENSMUSG00000105863	14.1054	1.37619	0.461338	3.61824	0.000296612	0.010265	SNORA17
ENSMUSG00000057378	36.8435	1.37498	0.228521	6.31926	2.62811e-10	5.35014e-08	Ryr3
ENSMUSG00000064721	9.36489	1.37114	0.45597	3.64676	0.000265569	0.00949942	Gm25855
ENSMUSG00000064563	23.4315	1.36794	0.278535	5.29434	1.19444e-07	1.4378e-05	Snora7a
ENSMUSG00000052305	284.261	1.36084	0.114847	12.0055	3.32507e-33	3.83575e-30	Hbb-bs
ENSMUSG00000064359	15114.8	1.34186	0.293216	4.96699	6.79999e-07	6.62398e-05	mt-Tg
ENSMUSG00000005483	16.8399	1.3412	0.286806	5.0816	3.74263e-07	3.98533e-05	Dnajb1
ENSMUSG00000106585	15.6136	1.33927	0.38716	4.01999	5.82018e-05	0.00282697	SNORA17
ENSMUSG00000088895	12.4276	1.33901	0.442389	3.65707	0.000255115	0.0092449	Gm22519
ENSMUSG00000044937	4.89925	1.3335	0.573177	3.1614	0.00157012	0.0364074	Ttc41
ENSMUSG00000088948	91.0681	1.33177	0.198331	6.99185	2.71284e-12	6.70604e-10	Gm23262
ENSMUSG00000065196	20.2142	1.3286	0.374591	4.07716	4.559e-05	0.00233741	Snord85
ENSMUSG00000020423	59.1934	1.30458	0.177248	7.61485	2.63992e-14	8.70106e-12	Btg2
ENSMUSG00000077575	13.597	1.29653	0.421073	3.6938	0.000220927	0.0084019	Gm24888
ENSMUSG00000068745	28.9253	1.29484	0.240454	5.73241	9.90123e-09	1.54003e-06	Mybphl
ENSMUSG00000093178	13.628	1.29479	0.383686	3.93964	8.16039e-05	0.00371593	Snord87
ENSMUSG00000064968	11.8378	1.27645	0.417394	3.68787	0.000226141	0.00855319	Snord47
ENSMUSG00000087385	4.42598	1.26493	0.555262	3.11138	0.00186217	0.0413771	AA415398
ENSMUSG00000077167	42.5452	1.26464	0.256016	5.31615	1.05983e-07	1.29834e-05	Gm24119
ENSMUSG00000065905	12.7821	1.26453	0.45058	3.48481	0.00049249	0.0153203	Gm26110
ENSMUSG00000064768	7.27397	1.24809	0.546897	3.11459	0.001842	0.0410609	Snord60
ENSMUSG00000035783	83.8573	1.24489	0.168027	7.65428	1.94396e-14	6.72756e-12	Acta2
ENSMUSG00000039828	16.7985	1.24415	0.323587	4.33049	1.48777e-05	0.000919426	Wdr70
ENSMUSG00000091825	8.37525	1.24205	0.460668	3.40522	0.000661101	0.019373	Gm5778
ENSMUSG00000092680	40.7376	1.23194	0.286481	4.73058	2.2388e-06	0.000185579	Snord55
ENSMUSG00000092730	32.1211	1.22977	0.277957	4.83672	1.31996e-06	0.00011713	Snora24
ENSMUSG00000040435	45.2662	1.22771	0.210693	6.13987	8.25881e-10	1.56612e-07	Ppp1r15a
ENSMUSG00000038894	46.2474	1.22512	0.222033	5.84261	5.13896e-09	8.67544e-07	Irs2
ENSMUSG00000053560	29.098	1.22075	0.234617	5.56357	2.64318e-08	3.73362e-06	Ier2
ENSMUSG00000090698	20.1145	1.21676	0.265796	4.98059	6.33917e-07	6.26808e-05	Apold1
ENSMUSG00000065118	10.5581	1.21377	0.434772	3.47047	0.000519542	0.0159823	Gm23297
ENSMUSG00000065353	28.8944	1.21106	0.326472	4.21387	2.51037e-05	0.001436	Snora73b
ENSMUSG00000065701	98.193	1.20467	0.434506	3.43488	0.000592812	0.0178786	Rny1
ENSMUSG00000090877	12.6243	1.18755	0.387079	3.68023	0.000233027	0.0087591	Hspa1b
ENSMUSG00000088595	21.9364	1.16876	0.33675	4.00531	6.19352e-05	0.00297697	Gm24601
ENSMUSG00000064901	23.136	1.16622	0.300496	4.35905	1.30627e-05	0.000833302	Snora21
ENSMUSG00000019997	301.965	1.13411	0.101323	11.3561	6.91542e-30	6.83787e-27	Ctgf
ENSMUSG00000039377	9.07991	1.12352	0.402011	3.45099	0.000558532	0.0169929	Hlx
ENSMUSG00000065878	8.31408	1.0898	0.49162	3.0639	0.00218474	0.0466718	Snord34
ENSMUSG00000091997	14.0909	1.0831	0.302786	4.09692	4.18684e-05	0.0021954	Gm6611
ENSMUSG00000045996	7.63315	1.08105	0.490726	3.04382	0.00233597	0.0489953	Polr2k
ENSMUSG00000026532	40.7114	1.08013	0.202995	5.68303	1.32332e-08	1.99116e-06	Spta1
ENSMUSG00000080465	62.4919	1.07823	0.254792	4.65288	3.27326e-06	0.00025456	Gm22486
ENSMUSG00000064353	293.329	1.07173	0.381241	3.45226	0.000555906	0.0169877	mt-Td
ENSMUSG00000020527	13.8628	1.07063	0.318172	3.90484	9.4289e-05	0.00422408	Myo19
ENSMUSG00000050440	10.0252	1.06975	0.471444	3.09863	0.0019442	0.0425847	Hamp
ENSMUSG00000073940	169.586	1.05351	0.261491	4.46315	8.0762e-06	0.000548034	Hbb-bt
ENSMUSG00000037411	85.837	1.04471	0.137518	7.84899	4.19414e-15	1.56918e-12	Serpine1
ENSMUSG00000037243	15.3325	1.04213	0.357657	3.5304	0.000414935	0.013358	Zfp692
ENSMUSG00000065899	23.3606	1.02693	0.333402	3.67381	0.000238963	0.00887183	Gm24523
ENSMUSG00000010936	14.5232	1.02082	0.314681	3.79026	0.000150492	0.00621867	Vac14
ENSMUSG00000024190	57.5638	1.00838	0.186484	5.73574	9.70851e-09	1.52722e-06	Dusp1
ENSMUSG00000030838	18.5994	1.00562	0.393962	3.25381	0.00113868	0.0292443	Ush1c
ENSMUSG00000064337	546894	1.00243	0.141947	7.31054	2.66068e-13	7.67328e-11	mt-Rnr1
Down regulated genes (13)
ENSMUSG00000075015	224.302	-4.38929	0.392989	-11.3609	6.55026e-30	6.83787e-27	Gm10801
ENSMUSG00000075014	192.385	-3.76189	0.229885	-16.4621	6.86717e-61	3.16874e-57	Gm10800
ENSMUSG00000045319	5.57076	-3.68859	1.21983	-3.45904	0.000542104	0.0166394	Proser2
ENSMUSG00000097312	378.522	-3.55944	0.441866	-8.30547	9.94251e-17	4.69267e-14	Gm26870
ENSMUSG00000095280	42.3476	-3.49398	0.406245	-8.81403	1.2072e-18	6.96305e-16	Gm21738
ENSMUSG00000097750	9.19755	-2.99067	1.20365	-3.21906	0.00128613	0.0314557	Gm4673
ENSMUSG00000095547	11.9046	-2.67907	0.687543	-4.35924	1.30513e-05	0.000833302	Gm10719
ENSMUSG00000104211	4.78201	-2.5636	1.06723	-3.07061	0.00213621	0.0458473	Gm37985
ENSMUSG00000026605	28.5935	-1.35121	0.325734	-4.57308	4.80609e-06	0.000345157	Cenpf
ENSMUSG00000049303	17.3284	-1.21921	0.46568	-3.28257	0.00102865	0.0270714	Syt12
ENSMUSG00000064357	6156.97	-1.0453	0.152786	-7.09299	1.31242e-12	3.36442e-10	mt-Atp6
ENSMUSG00000039349	17.8142	-1.03967	0.445399	-3.04485	0.00232796	0.0489013	C130074G19Rik
ENSMUSG00000101939	213.516	-1.0274	0.452199	-3.06569	0.00217172	0.0465373	Gm28438
