# Supplementary material for: Targeted Delivery of mRNA to the Heart via Extracellular Vesicles or Lipid Nanoparticles
Source: J Extracell Vesicles. 2026 Jun 11;15(6):e70324. doi: 10.1002/jev2.70324 (PMC13257898; doi:10.1002/jev2.70324)
Supplement: Supplementary file 6 — Supporting Information:jev270324‐sup‐0006‐TableS5.xlsx [file JEV2-15-e70324-s009.xlsx]

## Sheet: All deregulated_LNP
Supplementary table 5: List of deregulated genes after VEGF-A mRNA delivery to cardiac tissue via LNPs (total 437)
Ensembl Gene ID	baseMean	log2FC	lfcSE	stat	pvalue	padj	gene_symbol
Up regulated genes (365)
ENSMUSG00000027483	22.4969	11.6479	1.19635	8.87806	6.80337e-19	1.18288e-16	Bpifa1
ENSMUSG00000024653	18.4184	11.5364	1.20479	8.72733	2.60762e-18	4.00324e-16	Scgb1a1
ENSMUSG00000023951	1.42249e+06	10.6644	0.251046	42.5379	0	0	Vegfa
ENSMUSG00000032496	8.01999	9.99871	1.20253	7.6896	1.47598e-14	1.52142e-12	Ltf
ENSMUSG00000069917	161617	8.88693	0.319102	27.9334	1.04932e-171	5.04757e-168	Hba-a2
ENSMUSG00000052974	3.64665	8.78955	1.26665	6.41148	1.44115e-10	8.28573e-09	Cyp2f2
ENSMUSG00000066108	24.1926	7.7986	0.764797	10.3911	2.7232e-25	7.85969e-23	Muc5b
ENSMUSG00000038791	1.53301	6.90029	1.43825	4.65204	3.28672e-06	7.99843e-05	Scgb3a2
ENSMUSG00000031710	11.7501	6.6925	0.920934	7.53107	5.0326e-14	4.80963e-12	Ucp1
ENSMUSG00000017723	1.31366	6.49759	1.63173	4.02036	5.81104e-05	0.000994781	Wfdc2
ENSMUSG00000030017	4.73311	6.31551	1.12494	5.94679	2.7346e-09	1.29812e-07	Reg3g
ENSMUSG00000026390	1.40559	6.13698	1.68009	3.82871	0.000128818	0.00199033	Marco
ENSMUSG00000030278	7.09123	6.11766	0.884587	7.20691	5.72364e-13	4.51355e-11	Cidec
ENSMUSG00000030546	4.66971	5.56971	1.10556	5.40385	6.52241e-08	2.35312e-06	Plin1
ENSMUSG00000061780	10.2762	5.3506	0.635048	8.66545	4.4975e-18	6.49035e-16	Cfd
ENSMUSG00000037071	410.527	5.34663	0.251795	21.3244	6.74808e-101	1.08202e-97	Scd1
ENSMUSG00000027513	16.0864	5.31492	0.587302	9.27708	1.74182e-20	3.5403e-18	Pck1
ENSMUSG00000027485	5.04533	5.13403	0.745716	7.14999	8.67836e-13	6.73319e-11	Bpifb1
ENSMUSG00000054986	1.66884	5.10786	1.41601	4.105	4.04313e-05	0.000728419	Sec14l3
ENSMUSG00000076609	8.9627	5.08819	0.696166	7.57548	3.57804e-14	3.51256e-12	Igkc
ENSMUSG00000005547	1.78196	4.93062	1.5389	3.7915	0.000149738	0.0022746	Cyp2a5
ENSMUSG00000064057	5.99574	4.90609	0.62496	8.09447	5.75166e-16	6.85968e-14	Scgb3a1
ENSMUSG00000031722	67.5973	4.87562	0.274632	17.8666	2.14607e-71	1.93562e-68	Hp
ENSMUSG00000076617	15.5412	4.74748	0.441978	10.9551	6.28014e-28	2.26572e-25	Ighm
ENSMUSG00000067149	2.12974	4.73549	1.20059	4.4068	1.04907e-05	0.000224616	Jchain
ENSMUSG00000027559	13.0337	4.58029	0.405391	11.4842	1.58305e-30	7.36934e-28	Car3
ENSMUSG00000022878	4.58847	4.38519	0.75361	6.13778	8.36836e-10	4.23733e-08	Adipoq
ENSMUSG00000026417	4.0735	3.7272	0.704516	5.6558	1.55125e-08	6.46997e-07	Pigr
ENSMUSG00000025153	170.578	3.53507	0.154916	22.9201	2.92648e-116	8.44641e-113	Fasn
ENSMUSG00000021950	5.982	3.52028	0.496248	7.36706	1.74427e-13	1.53485e-11	Anxa8
ENSMUSG00000023043	8.74187	3.21162	0.408041	8.10986	5.06774e-16	6.1456e-14	Krt18
ENSMUSG00000079620	2.96469	3.20786	0.762993	4.66682	3.05891e-06	7.49459e-05	Muc4
ENSMUSG00000029372	4.62087	3.15485	0.533224	6.24759	4.16828e-10	2.20338e-08	Ppbp
ENSMUSG00000020911	7.57794	3.10156	0.434788	7.4141	1.22453e-13	1.14007e-11	Krt19
ENSMUSG00000033576	2.933	3.09482	0.873595	4.0805	4.4939e-05	0.000802617	Apol6
ENSMUSG00000042985	4.65622	3.09374	0.616733	5.41581	6.10122e-08	2.21223e-06	Upk3b
ENSMUSG00000002997	7.85657	3.07692	0.401742	7.91961	2.38255e-15	2.72877e-13	Prkar2b
ENSMUSG00000027070	4.89608	3.07578	0.594797	5.54861	2.87954e-08	1.12007e-06	Lrp2
ENSMUSG00000024371	1.50344	3.07154	1.38721	3.06428	0.00218192	0.0209607	C2
ENSMUSG00000040809	4.99651	2.93761	0.544208	5.75352	8.74025e-09	3.82912e-07	Chil3
ENSMUSG00000041220	7.78857	2.89832	0.43704	6.92716	4.29386e-12	3.08282e-10	Elovl6
ENSMUSG00000091694	2.31062	2.85797	0.798339	4.11302	3.90514e-05	0.000707091	Apol11b
ENSMUSG00000101249	353.607	2.83867	0.475578	6.2983	3.00919e-10	1.62643e-08	Gm29216
ENSMUSG00000056071	6.85085	2.80224	0.402312	7.23316	4.7188e-13	3.82567e-11	S100a9
ENSMUSG00000033022	5.4375	2.78389	0.479553	6.13206	8.67461e-10	4.36179e-08	Cdo1
ENSMUSG00000019987	6.20028	2.7712	0.431433	6.7221	1.79128e-11	1.19676e-09	Arg1
ENSMUSG00000090231	5.88581	2.7657	0.464993	6.2698	3.6151e-10	1.9322e-08	Cfb
ENSMUSG00000031489	1.6082	2.7134	1.27251	2.98955	0.00279387	0.0254535	Adrb3
ENSMUSG00000060962	1.39577	2.67776	1.01156	3.34057	0.000836076	0.00974808	Dmkn
ENSMUSG00000053310	8.1177	2.62032	0.399365	6.86367	6.71121e-12	4.67872e-10	Nrgn
ENSMUSG00000043110	3.69134	2.60534	0.671801	4.38081	1.18238e-05	0.000247648	Lrrn4
ENSMUSG00000006574	3.51713	2.60317	0.622288	4.63959	3.49097e-06	8.43856e-05	Slc4a1
ENSMUSG00000018927	25.1497	2.56716	0.23983	10.9018	1.12956e-27	3.97576e-25	Ccl6
ENSMUSG00000061048	4.08105	2.53876	0.671498	4.29078	1.78046e-05	0.000351009	Cdh3
ENSMUSG00000031373	3.42442	2.51999	0.732137	3.98945	6.62258e-05	0.0011204	Car5b
ENSMUSG00000005360	8.55994	2.4958	0.36536	7.11244	1.14012e-12	8.7053e-11	Slc1a3
ENSMUSG00000047139	7.86456	2.48375	0.335755	7.6559	1.91965e-14	1.95088e-12	Cd24a
ENSMUSG00000003528	6.6372	2.46043	0.417208	6.22543	4.80242e-10	2.52933e-08	Slc25a1
ENSMUSG00000021922	20.4915	2.42217	0.477467	5.45683	4.8471e-08	1.78896e-06	Itih4
ENSMUSG00000028001	8.10601	2.40116	0.983761	3.17435	0.00150171	0.0156245	Fga
ENSMUSG00000046844	1.49508	2.39748	1.37828	2.71828	0.00656226	0.0494197	Vat1l
ENSMUSG00000049382	14.9402	2.37019	0.322383	7.61291	2.67986e-14	2.66711e-12	Krt8
ENSMUSG00000026180	3.86709	2.32287	0.523897	4.86836	1.12528e-06	3.06394e-05	Cxcr2
ENSMUSG00000042045	35.3999	2.30997	0.168419	13.8607	1.09552e-43	7.18612e-41	Sln
ENSMUSG00000050440	10.0252	2.29728	0.327779	7.28402	3.24021e-13	2.70451e-11	Hamp
ENSMUSG00000025479	5.6386	2.287	0.494978	5.03984	4.65931e-07	1.39789e-05	Cyp2e1
ENSMUSG00000025150	10.1584	2.2755	0.30531	7.71083	1.25001e-14	1.31671e-12	Cbr2
ENSMUSG00000065344	9.47516	2.25523	0.531161	4.70657	2.51915e-06	6.31144e-05	Gm25581
ENSMUSG00000053897	21.1807	2.24967	0.236944	9.69509	3.1637e-22	7.24689e-20	Slc39a8
ENSMUSG00000055653	9.69851	2.22975	0.366329	6.40284	1.52517e-10	8.66526e-09	Gpc3
ENSMUSG00000026582	7.27846	2.22818	0.342791	6.79073	1.11566e-11	7.55874e-10	Sele
ENSMUSG00000050335	8.53087	2.19915	0.345872	6.65854	2.76563e-11	1.79778e-09	Lgals3
ENSMUSG00000024164	263.946	2.19853	0.0898833	24.5196	9.1249e-133	3.29204e-129	C3
ENSMUSG00000020532	70.9223	2.19038	0.137247	16.0683	4.25387e-58	3.41042e-55	Acaca
ENSMUSG00000029482	14.4799	2.18884	0.253873	8.84251	9.35953e-19	1.57055e-16	Aacs
ENSMUSG00000059430	4.91244	2.18123	0.482496	4.94195	7.73469e-07	2.18861e-05	Actg2
ENSMUSG00000041607	5.90183	2.17935	0.497217	4.8277	1.38116e-06	3.69788e-05	Mbp
ENSMUSG00000064632	4.28462	2.16663	0.842758	3.32008	0.00089993	0.0103481	Gm25142
ENSMUSG00000027907	13.8528	2.15954	0.251328	8.78456	1.56971e-18	2.50762e-16	S100a11
ENSMUSG00000020469	184.8	2.12441	0.0950022	22.4468	1.37464e-111	3.30625e-108	Myl7
ENSMUSG00000045763	3.34547	2.09585	0.660452	3.76293	0.000167937	0.0025088	Basp1
ENSMUSG00000038725	33.3332	2.09307	0.164649	12.8625	7.32138e-38	4.59369e-35	Pkhd1l1
ENSMUSG00000025889	11.6433	2.08709	0.323568	6.74505	1.52973e-11	1.03156e-09	Snca
ENSMUSG00000031517	6.7632	2.07372	0.39084	5.66726	1.45097e-08	6.06925e-07	Gpm6a
ENSMUSG00000023078	3.0745	2.0564	0.612716	3.91765	8.9415e-05	0.00145473	Cxcl13
ENSMUSG00000037681	4.88782	2.02839	0.775588	3.33397	0.000856173	0.00992404	Esyt3
ENSMUSG00000011263	1.61404	2.02827	0.957676	3.00303	0.00267302	0.0244917	Exoc3l2
ENSMUSG00000056054	2.73699	2.02448	0.679946	3.60902	0.00030735	0.00417643	S100a8
ENSMUSG00000035385	11.728	2.00595	0.341342	6.20196	5.57659e-10	2.91579e-08	Ccl2
ENSMUSG00000068745	28.9253	2.00353	0.17246	11.7869	4.5598e-32	2.26905e-29	Mybphl
ENSMUSG00000031906	15.3444	2.00164	0.288505	7.21314	5.46753e-13	4.33527e-11	Smpd3
ENSMUSG00000025270	29.1027	1.99052	0.189477	10.6875	1.1653e-26	3.65576e-24	Alas2
ENSMUSG00000047798	7.92941	1.9824	0.358697	5.86862	4.39445e-09	2.00052e-07	Cd300lf
ENSMUSG00000074677	1.73307	1.98001	0.85145	3.12905	0.00175371	0.0175748	Sirpb1c
ENSMUSG00000021069	9.14302	1.97165	0.3353	6.20819	5.3598e-10	2.81263e-08	Pygl
ENSMUSG00000033220	2.98315	1.94001	0.613505	3.75866	0.000170824	0.00254929	Rac2
ENSMUSG00000035769	31.5088	1.93434	0.768954	3.28565	0.00101747	0.0114511	Xylb
ENSMUSG00000021728	3.94755	1.92362	0.475304	4.51656	6.2852e-06	0.000141721	Emb
ENSMUSG00000063011	6.40009	1.92228	0.411896	5.07834	3.80737e-07	1.1816e-05	Msln
ENSMUSG00000026579	7.39885	1.92165	0.437836	4.82278	1.41573e-06	3.76251e-05	F5
ENSMUSG00000088609	10.5069	1.91803	0.706865	3.42043	0.000625232	0.00760769	Gm24187
ENSMUSG00000026580	19.7199	1.91528	0.205713	9.50348	2.02988e-21	4.37213e-19	Selp
ENSMUSG00000001349	8.48672	1.91161	0.361518	5.64815	1.62181e-08	6.70613e-07	Cnn1
ENSMUSG00000025105	1.26118	1.90528	1.29851	2.72325	0.00646435	0.0488935	Bnc1
ENSMUSG00000022425	7.82863	1.8754	0.327691	6.0693	1.28467e-09	6.32734e-08	Enpp2
ENSMUSG00000065017	10.3683	1.87463	0.501409	4.25287	2.11052e-05	0.000408817	Gm23510
ENSMUSG00000041616	1241.82	1.87204	0.0541437	34.6761	1.80531e-263	1.30262e-259	Nppa
ENSMUSG00000068876	4.07551	1.84868	0.55503	3.90396	9.46311e-05	0.00152243	Cgn
ENSMUSG00000031613	9.56337	1.84707	0.367709	5.39672	6.78706e-08	2.43037e-06	Hpgd
ENSMUSG00000016255	5.72979	1.83856	0.503677	4.16339	3.13557e-05	0.000586131	Tubb1
ENSMUSG00000058715	4.32429	1.83466	0.557656	3.86351	0.000111768	0.00175892	Fcer1g
ENSMUSG00000032068	1.75052	1.82546	0.861911	2.99044	0.00278572	0.0253953	Plet1
ENSMUSG00000052305	284.261	1.81339	0.0983849	18.5454	8.88723e-77	9.86551e-74	Hbb-bs
ENSMUSG00000048387	5.63211	1.81271	0.481654	4.2654	1.99546e-05	0.000389141	Osr1
ENSMUSG00000079293	2.14743	1.80558	0.76238	3.14159	0.00168031	0.0170723	Clec7a
ENSMUSG00000044258	27.639	1.80031	0.203078	9.0707	1.18253e-19	2.21624e-17	Ctla2a
ENSMUSG00000028583	11.4042	1.79343	0.274313	6.82026	9.08747e-12	6.24482e-10	Pdpn
ENSMUSG00000020467	8.71534	1.78163	0.324386	5.83396	5.41264e-09	2.42577e-07	Efemp1
ENSMUSG00000061816	41.498	1.77913	0.164161	11.0112	3.3745e-28	1.28151e-25	Myl1
ENSMUSG00000044468	21.1266	1.77865	0.237425	7.74798	9.33628e-15	9.98013e-13	Fam46c
ENSMUSG00000047228	1.43068	1.77166	1.049	2.8076	0.00499122	0.0401496	BC048546
ENSMUSG00000025362	32.0499	1.76399	0.169725	10.5742	3.92433e-26	1.20494e-23	Rps26
ENSMUSG00000026193	177.126	1.75449	0.0805662	21.8723	4.76729e-106	9.8281e-103	Fn1
ENSMUSG00000028871	1.75904	1.74404	0.897381	2.88518	0.00391188	0.0331683	Rspo1
ENSMUSG00000000204	11.054	1.73908	0.334313	5.56401	2.63647e-08	1.04524e-06	Slfn4
ENSMUSG00000045545	3.39815	1.72345	0.576852	3.60346	0.000314011	0.00424695	Krt14
ENSMUSG00000024810	21.9651	1.72098	0.203271	8.6917	3.57065e-18	5.25797e-16	Il33
ENSMUSG00000006014	77.4377	1.71658	0.173564	10.0846	6.46099e-24	1.63576e-21	Prg4
ENSMUSG00000039232	3.75223	1.70988	0.544693	3.7365	0.000186601	0.00275341	Stx11
ENSMUSG00000006651	3.57438	1.70731	0.609793	3.46532	0.000529606	0.00662283	Aplp1
ENSMUSG00000026581	6.96268	1.70567	0.400756	4.69644	2.64734e-06	6.57362e-05	Sell
ENSMUSG00000073940	169.586	1.69629	0.248083	7.10974	1.16262e-12	8.83042e-11	Hbb-bt
ENSMUSG00000040747	5.30853	1.6957	0.380513	4.8715	1.10756e-06	3.02711e-05	Cd53
ENSMUSG00000069792	2.83654	1.69386	0.673773	3.2605	0.00111218	0.0123081	Wfdc17
ENSMUSG00000032554	28.3434	1.68863	0.184946	9.3396	9.66983e-21	1.99351e-18	Trf
ENSMUSG00000026347	6.76109	1.68545	0.37319	4.92691	8.35386e-07	2.35458e-05	Tmem163
ENSMUSG00000019122	16.5122	1.68309	0.223238	7.78747	6.83619e-15	7.47372e-13	Ccl9
ENSMUSG00000029304	2.9723	1.67722	0.639635	3.33561	0.000851131	0.00987353	Spp1
ENSMUSG00000078763	4.43615	1.67003	0.441073	4.28068	1.86319e-05	0.000366817	Slfn1
ENSMUSG00000022523	9.46165	1.66535	0.344279	5.22635	1.72888e-07	5.70926e-06	Fgf12
ENSMUSG00000030046	162.979	1.65777	0.0826571	20.1275	4.24181e-90	6.12135e-87	Bmp10
ENSMUSG00000061086	537.058	1.65251	0.0911378	18.2038	4.81883e-74	4.96719e-71	Myl4
ENSMUSG00000015947	4.05364	1.65105	0.604659	3.41236	0.000644025	0.00781659	Fcgr1
ENSMUSG00000033777	3.26061	1.65044	0.533042	3.69257	0.000221998	0.00317781	Tlr13
ENSMUSG00000043263	5.55576	1.64632	0.43139	4.2945	1.75088e-05	0.000346122	Pyhin1
ENSMUSG00000054675	4.75245	1.63131	0.491489	3.88114	0.000103968	0.0016542	Tmem119
ENSMUSG00000020077	19.107	1.61914	0.209265	7.97702	1.49913e-15	1.74014e-13	Srgn
ENSMUSG00000025804	6.73922	1.61482	0.345389	5.07097	3.95797e-07	1.22046e-05	Ccr1
ENSMUSG00000049103	12.7464	1.61159	0.275321	6.17118	6.7782e-10	3.48101e-08	Ccr2
ENSMUSG00000005087	37.1102	1.60502	0.157731	10.3557	3.94484e-25	1.11623e-22	Cd44
ENSMUSG00000015340	7.00019	1.60092	0.343306	5.06013	4.18968e-07	1.27787e-05	Cybb
ENSMUSG00000020120	21.6378	1.59631	0.21128	7.78825	6.79463e-15	7.47372e-13	Plek
ENSMUSG00000021957	41.8057	1.59627	0.185643	8.81774	1.16791e-18	1.91524e-16	Tkt
ENSMUSG00000017009	79.9084	1.59261	0.108068	14.8836	4.21188e-50	3.03908e-47	Sdc4
ENSMUSG00000071068	3.67754	1.58007	0.662128	3.15196	0.0016218	0.0165089	Treml2
ENSMUSG00000036098	8.86656	1.57024	0.356958	4.82924	1.37055e-06	3.67628e-05	Myrf
ENSMUSG00000041959	34.5228	1.54685	0.181817	8.72418	2.68123e-18	4.0305e-16	S100a10
ENSMUSG00000017737	2.11705	1.54123	0.655471	3.13256	0.00173288	0.0174388	Mmp9
ENSMUSG00000005800	3.59837	1.54116	0.52439	3.5551	0.000377842	0.00499326	Mmp8
ENSMUSG00000020644	8.08085	1.53452	0.311702	5.29628	1.18183e-07	4.01916e-06	Id2
ENSMUSG00000021215	22.9295	1.53355	0.206087	7.69326	1.43434e-14	1.48914e-12	Net1
ENSMUSG00000015134	7.20644	1.53253	0.374534	4.53594	5.73476e-06	0.000130947	Aldh1a3
ENSMUSG00000026655	6.59844	1.52574	0.365288	4.62099	3.81914e-06	9.12483e-05	Fam107b
ENSMUSG00000079012	3.09184	1.5215	0.700924	3.01232	0.00259256	0.0239018	Serpina3m
ENSMUSG00000000303	1.76199	1.51596	0.812429	2.82892	0.00467047	0.0380144	Cdh1
ENSMUSG00000041653	4.51537	1.50724	0.570218	3.33615	0.000849487	0.00986822	Pnpla3
ENSMUSG00000034845	20.7343	1.49868	0.192115	8.03811	9.12377e-16	1.07045e-13	Plvap
ENSMUSG00000028859	8.93867	1.49786	0.409299	4.16661	3.09161e-05	0.000579415	Csf3r
ENSMUSG00000028270	20.803	1.49569	0.209978	7.38128	1.56771e-13	1.41397e-11	Gbp2
ENSMUSG00000031400	8.07622	1.49568	0.338275	4.83519	1.33016e-06	3.58126e-05	G6pdx
ENSMUSG00000067818	41.763	1.49244	0.158634	9.60404	7.68746e-22	1.7334e-19	Myl9
ENSMUSG00000004266	9.03349	1.49111	0.329862	4.92331	8.50928e-07	2.38906e-05	Ptpn6
ENSMUSG00000038642	23.2417	1.48365	0.189427	8.07732	6.62055e-16	7.83124e-14	Ctss
ENSMUSG00000069919	44.7784	1.48343	0.173226	8.78375	1.58114e-18	2.50762e-16	Hba-a1
ENSMUSG00000069516	51.2182	1.47558	0.132732	11.2962	1.36948e-29	5.81264e-27	Lyz2
ENSMUSG00000040152	142.672	1.47199	0.115934	12.844	9.28995e-38	5.58597e-35	Thbs1
ENSMUSG00000032271	4.53297	1.46652	0.509249	3.51252	0.000443874	0.00570904	Nnmt
ENSMUSG00000020654	5.51459	1.45459	0.556382	3.32729	0.000876943	0.010116	Adcy3
ENSMUSG00000046805	12.5391	1.45122	0.316429	4.97861	6.40427e-07	1.85956e-05	Mpeg1
ENSMUSG00000030162	3.35926	1.45072	0.564228	3.28597	0.00101631	0.0114492	Olr1
ENSMUSG00000054555	3.74194	1.45023	0.591186	3.20006	0.00137401	0.0145377	Adam12
ENSMUSG00000023019	63.1414	1.44912	0.190064	7.87546	3.39496e-15	3.79788e-13	Gpd1
ENSMUSG00000037922	3.92434	1.44421	0.552036	3.309	0.000936305	0.0106897	Bank1
ENSMUSG00000030849	3.90182	1.43563	0.547388	3.31871	0.000904343	0.0103823	Fgfr2
ENSMUSG00000026163	3.8243	1.43063	0.476625	3.61354	0.000302048	0.00411213	Sphkap
ENSMUSG00000000958	3.87401	1.42141	0.635346	3.04121	0.00235633	0.0222686	Slc7a7
ENSMUSG00000065721	2.94941	1.42107	0.725603	2.87952	0.00398286	0.0336712	Gm26168
ENSMUSG00000093938	3.3188	1.415	0.569276	3.21304	0.0013134	0.014019	Evi2b
ENSMUSG00000024679	3.88537	1.41323	0.576138	3.17981	0.00147371	0.0153775	Ms4a6d
ENSMUSG00000065160	5.39693	1.41275	0.59893	3.13033	0.00174612	0.0175168	Mir5117
ENSMUSG00000003355	1.69421	1.40884	0.857018	2.7305	0.00632378	0.0480055	Fkbp11
ENSMUSG00000031584	18.7332	1.40697	0.213066	6.87909	6.0236e-12	4.21974e-10	Gsr
ENSMUSG00000031994	7.97049	1.40163	0.339507	4.5727	4.81491e-06	0.000112252	Adamts8
ENSMUSG00000001131	13.5335	1.40036	0.258383	5.75244	8.79647e-09	3.8351e-07	Timp1
ENSMUSG00000029019	128.654	1.39564	0.126957	11.1341	8.56356e-29	3.34002e-26	Nppb
ENSMUSG00000039236	3.63752	1.39363	0.566905	3.20044	0.00137219	0.0145377	Isg20
ENSMUSG00000030830	6.08274	1.39188	0.432644	3.7868	0.000152599	0.00231288	Itgal
ENSMUSG00000024526	12.9286	1.38093	0.302704	4.96726	6.7905e-07	1.95987e-05	Cidea
ENSMUSG00000000290	15.8104	1.37775	0.22954	6.28968	3.18119e-10	1.70661e-08	Itgb2
ENSMUSG00000020186	22.0854	1.37612	0.226341	6.38057	1.76426e-10	9.86825e-09	Csrp2
ENSMUSG00000024659	22.9313	1.37471	0.189478	7.5018	6.29479e-14	5.93726e-12	Anxa1
ENSMUSG00000029373	10.6643	1.37139	0.302732	4.94619	7.568e-07	2.15412e-05	Pf4
ENSMUSG00000029810	17.3658	1.37075	0.299013	4.98059	6.33923e-07	1.84811e-05	Tmem176b
ENSMUSG00000086324	89.4795	1.36942	0.540583	3.25758	0.00112366	0.0124066	Gm15564
ENSMUSG00000032085	38.4358	1.35759	0.203737	6.93235	4.13897e-12	2.98647e-10	Tagln
ENSMUSG00000028874	4.34024	1.356	0.464535	3.53112	0.000413805	0.00537984	Fgr
ENSMUSG00000028019	6.53373	1.34654	0.39538	3.93632	8.27392e-05	0.00135837	Pdgfc
ENSMUSG00000030772	79.6949	1.34209	0.121892	11.1805	5.08272e-29	2.03746e-26	Dkk3
ENSMUSG00000025044	13.4362	1.33144	0.285113	5.05019	4.41382e-07	1.33534e-05	Msr1
ENSMUSG00000018774	3.04398	1.32958	0.538133	3.19973	0.00137554	0.0145377	Cd68
ENSMUSG00000027078	10.6944	1.32932	0.31153	4.69288	2.69381e-06	6.65657e-05	Ube2l6
ENSMUSG00000046721	6.95357	1.32803	0.378153	4.02794	5.62676e-05	0.000967817	Rpl14-ps1
ENSMUSG00000084667	12.5728	1.32598	0.796702	2.77327	0.00554963	0.0434074	Gm23212
ENSMUSG00000032487	6.9588	1.31802	0.350345	4.2452	2.18395e-05	0.000421346	Ptgs2
ENSMUSG00000096768	63.7736	1.30732	0.214443	6.39864	1.56767e-10	8.87181e-09	Erdr1
ENSMUSG00000021998	27.1785	1.30661	0.196606	6.91748	4.59742e-12	3.28442e-10	Lcp1
ENSMUSG00000031488	7.69289	1.30498	0.380436	3.95767	7.5686e-05	0.00125832	Rab11fip1
ENSMUSG00000023046	19.0046	1.30452	0.235797	5.86232	4.56432e-09	2.06482e-07	Igfbp6
ENSMUSG00000027195	15.4546	1.30254	0.247583	5.60796	2.04729e-08	8.29898e-07	Hsd17b12
ENSMUSG00000024349	7.3956	1.30164	0.355152	4.15297	3.28193e-05	0.000609543	Tmem173
ENSMUSG00000021792	12.5358	1.29914	0.273232	5.15433	2.54544e-07	8.10889e-06	Fam213a
ENSMUSG00000020689	14.6012	1.28922	0.298733	4.72935	2.25244e-06	5.70262e-05	Itgb3
ENSMUSG00000038871	18.2105	1.28727	0.242225	5.65232	1.58301e-08	6.58295e-07	Bpgm
ENSMUSG00000030342	23.1099	1.28573	0.196638	6.81095	9.6955e-12	6.63108e-10	Cd9
ENSMUSG00000058258	6.15065	1.28513	0.386252	3.87538	0.000106459	0.00169197	Idi1
ENSMUSG00000035373	8.32154	1.27398	0.32227	4.41272	1.02082e-05	0.000219219	Ccl7
ENSMUSG00000049001	6.40801	1.27343	0.385028	3.84503	0.000120536	0.00187643	Ndnf
ENSMUSG00000079227	10.5775	1.2719	0.309688	4.54629	5.45987e-06	0.000125464	Ccr5
ENSMUSG00000035232	3.53079	1.27188	0.549908	3.08058	0.00206598	0.0200634	Pdk3
ENSMUSG00000106471	4.5056	1.27009	0.739369	2.76527	0.00568763	0.0442709	mmu-mir-486b
ENSMUSG00000018339	283.348	1.27003	0.0840094	15.2424	1.84841e-52	1.40392e-49	Gpx3
ENSMUSG00000026479	11.2386	1.26868	0.325002	4.36103	1.2945e-05	0.000268019	Lamc2
ENSMUSG00000027962	34.9417	1.2633	0.19715	6.68603	2.29299e-11	1.51096e-09	Vcam1
ENSMUSG00000059173	12.1559	1.26236	0.293119	4.72007	2.35758e-06	5.94795e-05	Pde1a
ENSMUSG00000053279	26.7552	1.26236	0.198928	6.61582	3.69501e-11	2.38047e-09	Aldh1a1
ENSMUSG00000020917	49.3075	1.26139	0.137164	9.34329	9.3384e-21	1.95308e-18	Acly
ENSMUSG00000021614	95.4473	1.25556	0.101184	12.5508	3.93642e-36	2.27226e-33	Vcan
ENSMUSG00000046275	4.24427	1.25166	0.557069	3.03204	0.0024291	0.0227921	Tusc5
ENSMUSG00000098112	7.73481	1.25095	0.397761	3.71092	0.000206511	0.00299513	Bin2
ENSMUSG00000079435	47.84	1.24788	0.148311	8.63555	5.84443e-18	8.26872e-16	Rpl36a
ENSMUSG00000026827	13.039	1.24713	0.307177	4.50364	6.67997e-06	0.000149455	Gpd2
ENSMUSG00000041559	6.85967	1.2461	0.342695	4.12054	3.77987e-05	0.000686994	Fmod
ENSMUSG00000059854	1.88368	1.24561	0.689097	2.78515	0.00535027	0.0422373	Hydin
ENSMUSG00000013584	19.8355	1.24029	0.229027	5.75321	8.75622e-09	3.82912e-07	Aldh1a2
ENSMUSG00000040998	5.52956	1.24012	0.472004	3.30219	0.000959335	0.0109095	Npnt
ENSMUSG00000023832	2.84106	1.23596	0.621547	2.87732	0.0040107	0.0338272	Acat2
ENSMUSG00000023913	7.66043	1.23262	0.337255	4.14821	3.35087e-05	0.000621547	Pla2g7
ENSMUSG00000030688	46.7998	1.22997	0.141725	8.88737	6.25741e-19	1.10123e-16	Stard10
ENSMUSG00000025491	3.22974	1.22751	0.531355	3.07157	0.00212938	0.0205959	Ifitm1
ENSMUSG00000064432	16.3604	1.22115	0.690245	2.78978	0.00527442	0.0417298	Gm25587
ENSMUSG00000022636	8.10478	1.21947	0.321603	4.25752	2.06706e-05	0.000400937	Alcam
ENSMUSG00000025321	7.30962	1.21645	0.334747	4.12335	3.73395e-05	0.000682083	Itgb8
ENSMUSG00000065591	6.78584	1.2161	0.508508	3.13934	0.00169327	0.0171613	Gm22753
ENSMUSG00000079017	4.47663	1.21455	0.432579	3.43171	0.000599778	0.00734131	Ifi27l2a
ENSMUSG00000058427	3.76974	1.21312	0.452526	3.33972	0.000838615	0.00975972	Cxcl2
ENSMUSG00000026070	2.92281	1.2128	0.552591	3.00575	0.00264929	0.0243361	Il18r1
ENSMUSG00000026395	22.9877	1.2123	0.202163	6.29682	3.03804e-10	1.63589e-08	Ptprc
ENSMUSG00000004730	5.76315	1.21193	0.392819	3.65631	0.00025587	0.0035676	Adgre1
ENSMUSG00000035783	83.8573	1.20877	0.143189	8.67324	4.20008e-18	6.12236e-16	Acta2
ENSMUSG00000035493	42.7163	1.20691	0.152106	8.14892	3.67189e-16	4.56802e-14	Tgfbi
ENSMUSG00000056220	8.58754	1.20549	0.355658	3.9123	9.14208e-05	0.00147903	Pla2g4a
ENSMUSG00000030088	11.9601	1.20511	0.322815	4.20766	2.58024e-05	0.000489297	Aldh1l1
ENSMUSG00000002111	6.63601	1.20191	0.465152	3.27335	0.0010628	0.0118709	Spi1
ENSMUSG00000001025	18.2661	1.19791	0.238543	5.37347	7.72355e-08	2.72515e-06	S100a6
ENSMUSG00000032231	55.8724	1.19787	0.136944	8.94521	3.71251e-19	6.61423e-17	Anxa2
ENSMUSG00000017969	23.6554	1.1975	0.238038	5.37858	7.50752e-08	2.65542e-06	Ptgis
ENSMUSG00000031246	30.3338	1.19488	0.190705	6.5317	6.50261e-11	4.01022e-09	Sh3bgrl
ENSMUSG00000000594	9.83248	1.19274	0.32648	4.13892	3.48941e-05	0.000643934	Gm2a
ENSMUSG00000046733	2.30204	1.19192	0.708509	2.72156	0.00649751	0.0490149	Gprc5a
ENSMUSG00000019814	14.998	1.18939	0.255452	5.03613	4.75045e-07	1.42228e-05	Ltv1
ENSMUSG00000065289	27.4423	1.1865	0.312985	4.26061	2.03873e-05	0.000397043	Gm23650
ENSMUSG00000054966	6.23204	1.18579	0.372393	3.74746	0.000178631	0.00265209	Lmntd1
ENSMUSG00000020473	50.4429	1.18439	0.147038	8.30081	1.03405e-16	1.36902e-14	Aebp1
ENSMUSG00000026335	890.724	1.18356	0.066567	17.8944	1.30498e-71	1.25548e-68	Pam
ENSMUSG00000009376	6.7825	1.18124	0.40002	3.54374	0.000394491	0.00518007	Met
ENSMUSG00000039405	10.8702	1.17696	0.332163	4.03316	5.50323e-05	0.000953387	Prss23
ENSMUSG00000036446	12.8739	1.171	0.331503	4.02915	5.598e-05	0.000965169	Lum
ENSMUSG00000024892	30.3525	1.16778	0.223851	5.55348	2.8003e-08	1.09515e-06	Pcx
ENSMUSG00000026068	3.05087	1.16761	0.51581	3.02769	0.00246428	0.0229728	Il18rap
ENSMUSG00000058624	60.9638	1.16713	0.138476	8.6427	5.49023e-18	7.8445e-16	Gda
ENSMUSG00000009687	18.6616	1.16711	0.246335	5.1124	3.18085e-07	9.97887e-06	Fxyd5
ENSMUSG00000008540	20.5023	1.1666	0.223579	5.55815	2.72645e-08	1.07208e-06	Mgst1
ENSMUSG00000041362	7.18639	1.16523	0.466935	3.19962	0.00137609	0.0145377	Shtn1
ENSMUSG00000030671	11.3113	1.16431	0.315546	4.16742	3.0807e-05	0.000578122	Pde3b
ENSMUSG00000040254	6.2183	1.16253	0.464569	3.19871	0.00138044	0.0145645	Sema3d
ENSMUSG00000037742	513.055	1.16096	0.0579778	20.1016	7.14091e-90	9.36823e-87	Eef1a1
ENSMUSG00000086806	21.8736	1.16016	0.299929	4.31171	1.62e-05	0.000325601	Gm13054
ENSMUSG00000030220	8.4256	1.15793	0.367217	3.70083	0.000214892	0.00309183	Arhgdib
ENSMUSG00000026768	15.7503	1.15769	0.340881	3.91319	9.10858e-05	0.00147526	Itga8
ENSMUSG00000052749	6.15664	1.15584	0.362555	3.73958	0.000184327	0.00272943	Trim30b
ENSMUSG00000060802	61.1909	1.15169	0.133726	8.78374	1.58127e-18	2.50762e-16	B2m
ENSMUSG00000018830	220.176	1.14746	0.115008	10.136	3.82428e-24	1.00342e-21	Myh11
ENSMUSG00000026365	363.683	1.14057	0.129834	9.01996	1.88166e-19	3.43724e-17	Cfh
ENSMUSG00000040612	6.2476	1.14038	0.374524	3.61592	0.000299281	0.0040783	Ildr2
ENSMUSG00000020922	17.9021	1.139	0.219577	5.52764	3.2456e-08	1.23581e-06	Lsm12
ENSMUSG00000058546	110.837	1.13145	0.11165	10.3069	6.55522e-25	1.8192e-22	Rpl23a
ENSMUSG00000078784	7.86545	1.1294	0.362216	3.6749	0.000237943	0.00336768	1810022K09Rik
ENSMUSG00000023367	5.77284	1.12893	0.406016	3.40313	0.000666195	0.00803163	Tmem176a
ENSMUSG00000060703	5.4361	1.12049	0.389191	3.48577	0.000490717	0.00622279	Cd302
ENSMUSG00000020018	10.78	1.11925	0.293347	4.26851	1.96783e-05	0.000384792	Snrpf
ENSMUSG00000039497	12.1524	1.11852	0.252263	4.83113	1.35758e-06	3.64827e-05	Dse
ENSMUSG00000027533	39.2799	1.11833	0.157238	7.35545	1.90279e-13	1.66419e-11	Fabp5
ENSMUSG00000065272	23.2379	1.11618	0.284213	4.37048	1.23974e-05	0.000257051	Snord57
ENSMUSG00000080463	27.4917	1.11315	0.468555	3.11531	0.00183753	0.0182627	Gm22489
ENSMUSG00000064945	242.767	1.11094	0.507459	2.98577	0.00282863	0.0257053	Rny3
ENSMUSG00000028656	48.739	1.10278	0.138629	8.19845	2.43511e-16	3.05575e-14	Cap1
ENSMUSG00000026728	371.169	1.10269	0.0577214	19.1846	4.97788e-82	5.98632e-79	Vim
ENSMUSG00000073489	24.8343	1.10061	0.215757	5.43876	5.36525e-08	1.95475e-06	Ifi204
ENSMUSG00000021136	11.5936	1.09716	0.284771	4.29972	1.71013e-05	0.000340474	Smoc1
ENSMUSG00000023039	3.78266	1.09644	0.501413	2.97027	0.00297537	0.0267025	Krt7
ENSMUSG00000028369	33.2641	1.08651	0.216954	5.35654	8.4831e-08	2.97135e-06	Svep1
ENSMUSG00000028015	8.74074	1.08534	0.325738	3.85062	0.000117817	0.00183808	Ctso
ENSMUSG00000030587	3.98173	1.08441	0.538354	2.86363	0.00418812	0.0350167	2200002D01Rik
ENSMUSG00000030786	38.7633	1.08363	0.155264	7.25895	3.90096e-13	3.1805e-11	Itgam
ENSMUSG00000025492	30.1273	1.08088	0.172555	6.53906	6.19078e-11	3.85082e-09	Ifitm3
ENSMUSG00000079419	5.91741	1.07968	0.489931	2.98904	0.00279856	0.0254802	Ms4a6c
ENSMUSG00000031673	9.55711	1.07708	0.272787	4.38342	1.16828e-05	0.000245408	Cdh11
ENSMUSG00000049313	25.7977	1.07554	0.188597	6.00065	1.96524e-09	9.54895e-08	Sorl1
ENSMUSG00000032116	31.1327	1.07544	0.185033	6.10709	1.01461e-09	5.04893e-08	Stt3a
ENSMUSG00000028108	29.3356	1.0738	0.222211	5.18957	2.10782e-07	6.7746e-06	Ecm1
ENSMUSG00000052397	83.5355	1.07354	0.111787	9.78224	1.34212e-22	3.22803e-20	Ezr
ENSMUSG00000022371	19.658	1.07274	0.21699	5.28969	1.22526e-07	4.14091e-06	Col14a1
ENSMUSG00000032186	9.47369	1.0718	0.328993	3.76847	0.000164253	0.00247285	Tmod2
ENSMUSG00000031762	92.5698	1.07145	0.111042	9.85353	6.61812e-23	1.64666e-20	Mt2
ENSMUSG00000072620	14.1479	1.0647	0.253559	4.61148	3.99808e-06	9.48953e-05	Slfn2
ENSMUSG00000085272	30.0762	1.06239	0.201615	5.59348	2.22564e-08	8.94658e-07	Sbk3
ENSMUSG00000057113	104.161	1.06196	0.116919	9.25454	2.15156e-20	4.22496e-18	Npm1
ENSMUSG00000034463	4.90907	1.06112	0.438508	3.12216	0.0017953	0.0179411	Scara3
ENSMUSG00000024912	2.99525	1.06102	0.617816	2.72324	0.00646447	0.0488935	Fosl1
ENSMUSG00000038633	16.8763	1.05852	0.256208	4.55259	5.29906e-06	0.000122098	Degs1
ENSMUSG00000039001	45.3788	1.05823	0.140389	7.7616	8.38639e-15	9.03165e-13	Rps21
ENSMUSG00000031827	8.60462	1.0577	0.337446	3.67889	0.000234248	0.00332542	Cotl1
ENSMUSG00000055172	19.1152	1.05636	0.204677	5.49315	3.94826e-08	1.47993e-06	C1ra
ENSMUSG00000006360	15.0814	1.05115	0.270983	4.3186	1.57019e-05	0.00031709	Crip1
ENSMUSG00000028936	59.428	1.051	0.137314	7.88401	3.17049e-15	3.57448e-13	Rpl22
ENSMUSG00000022351	3.12663	1.05091	0.553866	2.7961	0.00517238	0.0411254	Sqle
ENSMUSG00000036438	68.5961	1.04854	0.113212	9.43653	3.85329e-21	8.17748e-19	Calm2
ENSMUSG00000032548	19.0092	1.04739	0.21597	5.19677	2.02783e-07	6.57609e-06	Slco2a1
ENSMUSG00000071866	111.623	1.04731	0.101763	10.4477	1.50129e-25	4.42145e-23	Ppia
ENSMUSG00000065228	13.5281	1.04712	0.41138	3.22264	0.00127015	0.013694	Gm25789
ENSMUSG00000052681	35.4134	1.04027	0.161412	6.69977	2.08748e-11	1.38823e-09	Rap1b
ENSMUSG00000030208	35.627	1.04014	0.175759	6.19392	5.86868e-10	3.04074e-08	Emp1
ENSMUSG00000027009	8.26663	1.03713	0.331053	3.66845	0.000244021	0.00344567	Itga4
ENSMUSG00000059498	8.06324	1.03321	0.363276	3.43952	0.000582745	0.00717542	Fcgr3
ENSMUSG00000028343	17.114	1.03241	0.218935	5.07302	3.9155e-07	1.20995e-05	Erp44
ENSMUSG00000029561	18.228	1.03077	0.258879	4.39944	1.08531e-05	0.000230324	Oasl2
ENSMUSG00000027508	8.1788	1.03011	0.337364	3.60969	0.000306563	0.00416967	Pag1
ENSMUSG00000022283	160.274	1.02432	0.0843504	12.2655	1.38688e-34	7.69773e-32	Pabpc1
ENSMUSG00000012428	44.6896	1.02304	0.145486	7.27329	3.50826e-13	2.90963e-11	Steap4
ENSMUSG00000033099	14.22	1.02076	0.256631	4.39949	1.08504e-05	0.000230324	Nol12
ENSMUSG00000013160	16.8199	1.01888	0.258381	4.37308	1.22505e-05	0.000255275	Atp6v0d1
ENSMUSG00000005054	5.39415	1.01872	0.398192	3.22232	0.00127157	0.013694	Cstb
ENSMUSG00000030844	4.49588	1.01778	0.489497	2.89487	0.00379314	0.0323707	Rgs10
ENSMUSG00000079641	22.0234	1.01754	0.200958	5.39872	6.71194e-08	2.40945e-06	Rpl39
ENSMUSG00000016256	17.545	1.01598	0.238604	4.65728	3.20415e-06	7.81065e-05	Ctsz
ENSMUSG00000064356	404.61	1.01518	0.350033	3.48626	0.00048982	0.00621729	mt-Atp8
ENSMUSG00000049744	3.94503	1.01351	0.527491	2.80158	0.0050853	0.0406796	Arhgap15
ENSMUSG00000037072	28.0302	1.0134	0.193419	5.55839	2.72279e-08	1.07208e-06	Sep15
ENSMUSG00000054641	8.67743	1.01331	0.311492	3.7715	0.000162269	0.00244691	Mmrn1
ENSMUSG00000019948	3.9777	1.01127	0.515758	2.82209	0.00477113	0.0386593	Actr6
ENSMUSG00000067235	4.47464	1.0104	0.465608	2.94546	0.00322476	0.0284976	H2-Q10
ENSMUSG00000060063	6.06036	1.00995	0.406058	3.16823	0.00153371	0.0159001	Alox5ap
ENSMUSG00000029174	57.4501	1.00468	0.123483	8.36468	6.02759e-17	8.12936e-15	Tbc1d1
ENSMUSG00000005973	15.5269	1.00279	0.226953	4.7901	1.66699e-06	4.36594e-05	Rcn1
ENSMUSG00000098343	27.1568	1.00069	0.463205	2.95134	0.00316399	0.0280636	Mir6240
Down regulated genes (72)
ENSMUSG00000106986	3.09568	-4.49618	1.27255	-4.0664	4.77452e-05	0.000842863	RP24-351E22.1
ENSMUSG00000022899	7.24674	-4.18757	1.22561	-3.96604	7.30768e-05	0.00122057	Slc15a2
ENSMUSG00000082277	1.7849	-4.08935	1.36858	-3.3944	0.000687794	0.00825219	Gm15807
ENSMUSG00000075015	224.302	-3.88979	0.350195	-11.2995	1.32004e-29	5.77257e-27	Gm10801
ENSMUSG00000075249	1.57319	-3.62828	1.44376	-3.25923	0.00111714	0.0123536	Fsip2
ENSMUSG00000099400	1.47945	-3.45476	1.45477	-3.05428	0.002256	0.0215177	Kat6b-ps1
ENSMUSG00000100254	3.31084	-3.43403	1.33933	-3.1598	0.00157878	0.0162297	Trpc2
ENSMUSG00000096519	1.41811	-3.36962	1.53719	-2.96087	0.00306768	0.0273838	Gm10721
ENSMUSG00000095280	42.3476	-3.11977	0.258801	-12.2216	2.38447e-34	1.27445e-31	Gm21738
ENSMUSG00000075014	192.385	-3.02816	0.141133	-21.5529	4.97333e-103	8.97126e-100	Gm10800
ENSMUSG00000097312	378.522	-2.9887	0.421772	-7.38425	1.5331e-13	1.39146e-11	Gm26870
ENSMUSG00000082876	1.96237	-2.90329	1.17596	-3.15927	0.00158163	0.0162452	Gm11889
ENSMUSG00000105416	2.03997	-2.84756	1.38393	-2.93712	0.00331273	0.0291472	RP24-560A18.3
ENSMUSG00000051985	3.23426	-2.77602	1.25757	-3.03134	0.00243468	0.0228297	Igfn1
ENSMUSG00000104211	4.78201	-2.65353	0.601127	-4.83985	1.29934e-06	3.51139e-05	Gm37985
ENSMUSG00000074623	2.38044	-2.34943	1.17993	-2.79466	0.00519536	0.0412854	Gm826
ENSMUSG00000095547	11.9046	-2.30768	0.382501	-6.34907	2.16625e-10	1.19318e-08	Gm10719
ENSMUSG00000079455	3.10619	-2.21472	0.794471	-3.41988	0.00062649	0.00761658	Gm16026
ENSMUSG00000039328	6.84113	-2.06394	0.606329	-3.93401	8.35398e-05	0.00136996	Rnf122
ENSMUSG00000089940	6.04908	-1.82444	0.528404	-3.98299	6.80525e-05	0.00114861	Gm4117
ENSMUSG00000046958	5.98823	-1.77845	0.456331	-4.37139	1.23458e-05	0.000256348	4930432E11Rik
ENSMUSG00000017417	3.43144	-1.72634	0.770273	-3.00407	0.00266398	0.0244398	Plxdc1
ENSMUSG00000095186	4.61405	-1.67932	0.596891	-3.44843	0.000563865	0.00697868	Gm10718
ENSMUSG00000002274	3.98965	-1.66221	0.746705	-3.00134	0.00268796	0.0245914	Metrn
ENSMUSG00000063415	9.03006	-1.62737	0.459562	-4.05313	5.05371e-05	0.000888308	Cyp26b1
ENSMUSG00000065845	22.2519	-1.61561	0.712929	-3.08154	0.00205932	0.0200257	Gm25189
ENSMUSG00000004996	5.71861	-1.58706	0.582667	-3.37366	0.000741765	0.00877411	Mri1
ENSMUSG00000064941	15.022	-1.55605	0.495907	-3.71403	0.000203987	0.00296449	Gm23238
ENSMUSG00000032968	3.39541	-1.54799	0.820474	-2.7611	0.00576075	0.0447477	Inha
ENSMUSG00000024330	9.18658	-1.53865	0.510704	-3.59547	0.000323804	0.00435491	Col11a2
ENSMUSG00000087177	4.9288	-1.50599	0.588376	-3.23077	0.00123458	0.0133856	E130307A14Rik
ENSMUSG00000074224	3.97267	-1.49687	0.575472	-3.28669	0.00101374	0.0114291	4932431P20Rik
ENSMUSG00000103238	3.24091	-1.46502	0.800202	-2.76241	0.00573761	0.0446358	Gm36527
ENSMUSG00000035283	11.4267	-1.39362	0.404994	-3.96837	7.23652e-05	0.00121008	Adrb1
ENSMUSG00000106220	7.71817	-1.39164	0.443206	-3.69565	0.000219324	0.00314618	RP24-488I7.1
ENSMUSG00000052794	8.26308	-1.32937	0.478164	-3.4028	0.000666998	0.0080346	1700030K09Rik
ENSMUSG00000082286	14.4379	-1.29376	0.39163	-3.83481	0.000125661	0.00194364	Pisd-ps1
ENSMUSG00000055994	4.51861	-1.29242	0.656602	-2.80453	0.00503896	0.0404434	Nod2
ENSMUSG00000096211	10.3695	-1.2759	0.521724	-3.1404	0.00168716	0.0171219	Gm23330
ENSMUSG00000040441	8.84462	-1.27336	0.47301	-3.32779	0.000875386	0.0101062	Slc26a10
ENSMUSG00000070802	5.71364	-1.26767	0.569006	-2.98263	0.00285788	0.025865	Pnmal2
ENSMUSG00000095891	5.04477	-1.24454	0.567738	-2.9706	0.00297222	0.0266908	Gm10717
ENSMUSG00000045350	5.10965	-1.22168	0.613451	-2.82548	0.00472098	0.0383174	Fam186a
ENSMUSG00000042099	106.776	-1.1957	0.162972	-7.5653	3.86966e-14	3.77318e-12	Kank3
ENSMUSG00000002910	21.1049	-1.18769	0.276631	-4.7035	2.55738e-06	6.38503e-05	Arrdc2
ENSMUSG00000104525	7.45919	-1.18226	0.444339	-3.30287	0.000957017	0.0108917	Gm37334
ENSMUSG00000031805	39.1304	-1.17185	0.220985	-5.63387	1.7621e-08	7.24471e-07	Jak3
ENSMUSG00000022546	11.4286	-1.17168	0.358328	-3.79639	0.000146816	0.00223492	Gpt
ENSMUSG00000006154	11.9562	-1.16854	0.38532	-3.60492	0.000312244	0.00422701	Eps8l1
ENSMUSG00000081824	11.301	-1.14932	0.388252	-3.52326	0.000426276	0.00552703	BC002163
ENSMUSG00000024210	4.86362	-1.14279	0.573085	-2.84056	0.00450345	0.0369888	Ip6k3
ENSMUSG00000064702	436.975	-1.14176	0.288185	-4.40398	1.06283e-05	0.00022689	Gm24950
ENSMUSG00000040146	6.8149	-1.13033	0.465811	-3.12176	0.00179771	0.0179411	Rgl3
ENSMUSG00000072770	10.2233	-1.12843	0.438095	-3.2225	0.00127076	0.013694	Acrbp
ENSMUSG00000095915	20.3894	-1.11906	0.452666	-3.15722	0.00159281	0.0163129	n-R5s115
ENSMUSG00000025358	5.95048	-1.10706	0.535	-2.86059	0.00422854	0.0352524	Cdk2
ENSMUSG00000034173	18.9514	-1.10495	0.351782	-3.66138	0.000250859	0.0035113	Zbed5
ENSMUSG00000039481	6.63697	-1.09709	0.531715	-2.86463	0.00417494	0.0349469	Nrtn
ENSMUSG00000044037	36.2107	-1.09183	0.220081	-5.296	1.18366e-07	4.01916e-06	Als2cl
ENSMUSG00000068205	7.59899	-1.07597	0.492249	-2.94682	0.00321058	0.0283896	Macrod2
ENSMUSG00000038188	26.802	-1.06917	0.24866	-4.70507	2.53773e-06	6.34696e-05	Scarf1
ENSMUSG00000034255	29.3397	-1.06804	0.257378	-4.5594	5.13005e-06	0.000118732	Arhgap27
ENSMUSG00000022053	10.1058	-1.04978	0.361204	-3.48519	0.000491782	0.00623082	Ebf2
ENSMUSG00000021495	46.6764	-1.04574	0.224912	-5.00537	5.57546e-07	1.63869e-05	Fam193b
ENSMUSG00000081583	17.7853	-1.04572	0.343472	-3.60004	0.000318171	0.00429114	Gm14769
ENSMUSG00000040003	32.4524	-1.04416	0.2067	-5.36056	8.29623e-08	2.91296e-06	Magi2
ENSMUSG00000074652	328.81	-1.03304	0.0977112	-10.7397	6.62806e-27	2.12554e-24	Myh7b
ENSMUSG00000001943	7.56314	-1.03246	0.528692	-2.78291	0.00538741	0.0424376	Vsig2
ENSMUSG00000015090	99.738	-1.0296	0.128739	-8.21055	2.20176e-16	2.78716e-14	Ptgds
ENSMUSG00000026017	13.7304	-1.01899	0.312699	-3.76604	0.000165861	0.00248292	Carf
ENSMUSG00000076433	8.90334	-1.01254	0.500542	-2.81258	0.00491452	0.0395988	BC100451
ENSMUSG00000026857	9.45176	-1.00453	0.416651	-3.0909	0.00199552	0.0195767	Ntmt1
