# Supplementary material for: Targeted Delivery of mRNA to the Heart via Extracellular Vesicles or Lipid Nanoparticles
Source: J Extracell Vesicles. 2026 Jun 11;15(6):e70324. doi: 10.1002/jev2.70324 (PMC13257898; doi:10.1002/jev2.70324)
Supplement: Supplementary file 7 — Supporting Information:jev270324‐sup‐0007‐TableS6.xlsx [file JEV2-15-e70324-s010.xlsx]

## Sheet: Unique DEGs_LNP_CPC_HTB_HUVEC
Supplementary table 6: Unique genes in the heart tissue that were deregulated after delivery of VEGF-A mRNA via CPC SEC-EVs, HTB SEC-EVs, HUVEC SEC-EVs and LNPs.
Ensembl Gene ID	baseMean	log2FC.shrink.	lfcSE	stat	pvalue	padj	gene_symbol
CPC SEC-EVs
ENSMUSG00000000320	5.59576	1.20789	0.443703	3.42404	0.000616976	0.016853	Alox12
ENSMUSG00000001018	10.7486	-1.00147	0.414327	-3.14913	0.00163756	0.0347048	Snapin
ENSMUSG00000003282	9.07964	1.04011	0.358543	3.54824	0.000387818	0.0123159	Plag1
ENSMUSG00000022372	6.55458	-1.49828	0.650748	-3.05261	0.00226858	0.0434397	Sla
ENSMUSG00000022853	11.9483	1.61292	0.302536	5.69788	1.2131e-08	1.84123e-06	Ehhadh
ENSMUSG00000022868	12.8944	-1.17231	0.46805	-3.21619	0.00129906	0.0295193	Ahsg
ENSMUSG00000023912	11.5472	1.32166	0.337843	4.4048	1.05884e-05	0.00066232	Slc25a27
ENSMUSG00000025355	15.0511	-1.58722	0.46118	-3.97747	6.96512e-05	0.00309858	Mmp19
ENSMUSG00000025511	17.7385	-1.03537	0.363818	-3.48421	0.000493593	0.0143909	Tspan4
ENSMUSG00000025591	6.8977	-1.32119	0.577049	-3.05573	0.00224517	0.0431172	Tma16
ENSMUSG00000026822	33.9802	-1.02771	0.237065	-4.76971	1.84488e-06	0.000151119	Lcn2
ENSMUSG00000027875	13.0164	1.03292	0.282937	4.1755	2.97326e-05	0.00155772	Hmgcs2
ENSMUSG00000028150	25.7444	1.02181	0.20898	5.26336	1.41448e-07	1.75889e-05	Rorc
ENSMUSG00000029380	9.97744	-1.27567	0.562665	-3.03829	0.00237924	0.0444098	Cxcl1
ENSMUSG00000032175	11.0329	1.00467	0.3467	3.54093	0.000398722	0.0125082	Tyk2
ENSMUSG00000032633	50.1558	1.05554	0.166924	6.59925	4.13247e-11	9.91888e-09	Flcn
ENSMUSG00000034664	7.51187	1.29725	0.391985	3.89332	9.88829e-05	0.00403001	Itga2b
ENSMUSG00000040270	10.3099	1.30773	0.331244	4.43884	9.0444e-06	0.000572683	Bach2
ENSMUSG00000044768	17.564	-1.57897	0.374195	-4.66374	3.10517e-06	0.000235465	D1Ertd622e
ENSMUSG00000046709	14.1956	-1.03689	0.384086	-3.3639	0.000768503	0.0201152	Mapk10
ENSMUSG00000047153	46.8427	1.2844	0.14428	9.11512	7.85855e-20	4.77107e-17	Khnyn
ENSMUSG00000053964	140.792	1.09327	0.121524	9.20126	3.53779e-20	2.35353e-17	Lgals4
ENSMUSG00000053965	12.1642	1.15667	0.312952	4.21011	2.55242e-05	0.0013865	Pde5a
ENSMUSG00000057134	10.0307	-1.10954	0.475476	-3.09918	0.0019406	0.0392724	Ado
ENSMUSG00000061601	5.98848	-1.72197	0.662439	-3.28283	0.0010277	0.0248406	Pclo
ENSMUSG00000064367	8607.41	-1.02536	0.166713	-6.46182	1.03453e-10	2.27179e-08	mt-Nd5
ENSMUSG00000065904	7.65552	1.1029	0.433173	3.29306	0.000991032	0.0241807	Gm26109
ENSMUSG00000067279	41.2226	-1.13789	0.198274	-6.05997	1.36148e-09	2.60218e-07	Ppp1r3c
ENSMUSG00000073902	9.97582	-1.06978	0.467605	-3.0581	0.00222747	0.0429715	Gm1966
ENSMUSG00000075324	14.8478	-1.18619	0.396705	-3.60927	0.00030706	0.0101576	Fign
ENSMUSG00000091089	5.76849	1.11201	0.42079	3.36342	0.000769839	0.0201152	A930018M24Rik
ENSMUSG00000103560	11.4796	-1.16888	0.462484	-3.23061	0.00123526	0.0285215	Gm38070
ENSMUSG00000105050	9.32257	-1.15852	0.450876	-3.27748	0.00104739	0.0251983	RP23-458G12.2
HTB SEC-EVs
ENSMUSG00000000486	2.40187	2.53924	0.897221	3.5174	0.000435788	0.00970594	Sept1
ENSMUSG00000000711	26.9506	-1.01588	0.426061	-3.00762	0.00263301	0.0390915	Rab5b
ENSMUSG00000001750	17.4746	1.30384	0.310865	4.63695	3.53582e-06	0.000150075	Tcirg1
ENSMUSG00000002031	11.6813	1.03896	0.3886	3.29718	0.000976594	0.0184466	Ift46
ENSMUSG00000002064	11.7356	1.18237	0.35118	3.86526	0.00011097	0.00312165	Sdf2
ENSMUSG00000002625	83.5726	1.05279	0.163648	6.68421	2.32179e-11	2.35956e-09	Akap8l
ENSMUSG00000002825	4.33412	1.34335	0.673658	2.90682	0.00365127	0.0497559	Qtrt1
ENSMUSG00000003549	15.8217	1.21147	0.330739	4.1354	3.54332e-05	0.00117279	Ercc1
ENSMUSG00000004127	4.93117	1.37559	0.564376	3.17421	0.00150243	0.0254179	Trmt10a
ENSMUSG00000004565	15.7195	1.15398	0.354633	3.77873	0.000157629	0.00422816	Pnpla6
ENSMUSG00000004626	6.54968	1.26937	0.496804	3.25533	0.00113262	0.0203548	Stxbp2
ENSMUSG00000004934	14.8344	1.47364	0.37281	4.39888	1.08813e-05	0.000404712	Pias4
ENSMUSG00000009292	4.32401	1.42097	0.676539	2.98393	0.0028457	0.0416072	Trpm2
ENSMUSG00000012819	19.1238	1.58818	0.298566	5.66185	1.49748e-08	1.05415e-06	Cdh23
ENSMUSG00000014856	6.69024	1.19522	0.496111	3.12578	0.00177331	0.029287	Tmem208
ENSMUSG00000015647	138.643	1.19223	0.125413	9.68398	3.52716e-22	1.21192e-19	Lama5
ENSMUSG00000020072	3.48953	2.01438	0.684851	3.59211	0.000328013	0.0076219	Pbld2
ENSMUSG00000020169	12.0474	1.62113	0.352799	4.99395	5.91564e-07	3.0819e-05	Best3
ENSMUSG00000020899	28.0991	1.16562	0.240583	5.19565	2.04001e-07	1.13666e-05	Pfas
ENSMUSG00000020928	5.03713	1.75065	0.605211	3.54246	0.000396413	0.00905164	Higd1b
ENSMUSG00000021431	24.4589	1.00299	0.278523	4.0432	5.27272e-05	0.00168342	Snrnp48
ENSMUSG00000022206	53.0449	-1.3345	0.327185	-4.49008	7.11974e-06	0.000279959	Npr3
ENSMUSG00000022503	9.50185	1.40763	0.435226	3.78599	0.000153097	0.00413383	Nubp1
ENSMUSG00000022965	21.6475	-1.47644	0.502337	-3.48412	0.000493755	0.0108951	Ifngr2
ENSMUSG00000023341	5.47329	1.74376	0.565336	3.70135	0.000214453	0.00543713	Mx2
ENSMUSG00000023806	15.6458	-1.79784	0.751071	-3.06427	0.00218203	0.0341528	Rsph3b
ENSMUSG00000024042	53.5622	1.23168	0.189155	6.77304	1.261e-11	1.31866e-09	Sik1
ENSMUSG00000024301	2.786	2.31635	0.803803	3.55326	0.000380486	0.0087294	Kifc5b
ENSMUSG00000025145	26.0302	1.00855	0.27369	4.10095	4.11465e-05	0.00134645	Lrrc45
ENSMUSG00000025478	9.10196	1.21095	0.404547	3.57006	0.000356898	0.00824062	Dpysl4
ENSMUSG00000025815	10.5669	1.37252	0.449198	3.64204	0.000270489	0.00654938	Dhtkd1
ENSMUSG00000026213	16.7365	1.02474	0.315391	3.7504	0.000176552	0.00463241	Stk11ip
ENSMUSG00000026270	7.63066	1.28106	0.490435	3.29103	0.000998221	0.0187082	Capn10
ENSMUSG00000026436	57.9784	-1.21528	0.301231	-4.47781	7.5412e-06	0.000294924	Elk4
ENSMUSG00000026511	20.5368	-1.33993	0.505932	-3.25816	0.00112138	0.0202284	Srp9
ENSMUSG00000026623	62.3147	-1.0268	0.261445	-4.30471	1.67204e-05	0.000595783	Lpgat1
ENSMUSG00000026628	11.4163	1.22184	0.380859	3.75479	0.000173486	0.00457693	Atf3
ENSMUSG00000026632	13.4136	1.22528	0.343989	4.04458	5.24167e-05	0.00167722	Tatdn3
ENSMUSG00000026730	6.12985	1.35869	0.498965	3.39049	0.000697685	0.0142813	Pter
ENSMUSG00000026950	41.4947	1.07358	0.218163	5.20066	1.98579e-07	1.11941e-05	Neb
ENSMUSG00000027782	49.2823	-1.23812	0.344589	-4.05272	5.06257e-05	0.00162351	Kpna4
ENSMUSG00000028165	24.7309	-1.27768	0.478576	-3.26281	0.00110312	0.0199488	Cisd2
ENSMUSG00000028234	46.4208	-1.11462	0.328295	-3.87268	0.000107645	0.00305192	Rps20
ENSMUSG00000028416	89.3429	-1.42788	0.245939	-6.10588	1.02235e-09	8.53037e-08	Bag1
ENSMUSG00000028461	19.2662	1.33558	0.310704	4.70536	2.53423e-06	0.000112182	Ccdc107
ENSMUSG00000028864	5.97224	1.80724	0.548552	3.87195	0.000107968	0.00305507	Hgf
ENSMUSG00000028989	6.45107	-3.37595	1.22877	-3.28225	0.00102982	0.0190042	Angptl7
ENSMUSG00000029022	15.6863	1.13325	0.334883	3.88565	0.000102056	0.00292216	Miip
ENSMUSG00000029279	3.14515	1.60202	0.771031	2.97349	0.00294437	0.0426608	Brdt
ENSMUSG00000029390	78.7813	-1.00301	0.246358	-4.46262	8.09644e-06	0.00030992	Tmed2
ENSMUSG00000029715	3.6427	2.01848	0.638755	3.76407	0.000167171	0.00445101	Pop7
ENSMUSG00000030224	36.3155	-1.20646	0.370985	-3.74983	0.000176954	0.00463453	Strap
ENSMUSG00000030231	53.744	1.13927	0.193758	6.16148	7.20682e-10	6.22764e-08	Plekha5
ENSMUSG00000030263	4.34779	1.71802	0.648367	3.36962	0.000752726	0.0150657	Lrmp
ENSMUSG00000030276	4.31408	2.50325	0.596167	4.65774	3.19696e-06	0.000137307	Ttll3
ENSMUSG00000030279	17.6113	1.031	0.32048	3.73825	0.000185304	0.00481825	C2cd5
ENSMUSG00000030428	10.1174	1.186	0.388849	3.60811	0.000308441	0.00729691	Ttyh1
ENSMUSG00000030753	35.6837	-1.02513	0.356136	-3.41863	0.000629379	0.0132014	Prkrir
ENSMUSG00000030889	35.2629	1.57232	0.221701	7.35201	1.95241e-13	2.49338e-11	Vwa3a
ENSMUSG00000031751	41.4009	-1.04021	0.334497	-3.60305	0.000314511	0.00739203	Amfr
ENSMUSG00000031808	129.669	1.03043	0.136011	7.78405	7.02369e-15	1.10856e-12	Slc27a1
ENSMUSG00000031842	12.8723	1.22998	0.3881	3.7093	0.000207832	0.00530836	Pde4c
ENSMUSG00000032295	34.49	1.00347	0.236467	4.61712	3.89109e-06	0.000162194	Man2c1
ENSMUSG00000032328	48.9077	-1.06275	0.307955	-3.90715	9.3392e-05	0.00273375	Tmem30a
ENSMUSG00000032412	27.8105	-1.12095	0.479331	-2.98784	0.00280956	0.041204	Atp1b3
ENSMUSG00000033222	5.59371	1.24791	0.555613	3.03877	0.00237544	0.0364293	Ttf2
ENSMUSG00000033590	34.9188	1.19106	0.213299	5.90516	3.52315e-09	2.74824e-07	Myo5c
ENSMUSG00000033730	2.37472	1.94366	0.905987	3.02846	0.00245805	0.0372216	Egr3
ENSMUSG00000034850	28.5849	-1.01917	0.406627	-3.1	0.00193523	0.031379	Tmem127
ENSMUSG00000035692	3.39129	1.5035	0.758975	2.92805	0.00341094	0.0475129	Isg15
ENSMUSG00000035697	23.2408	1.53768	0.282114	5.78781	7.13089e-09	5.2503e-07	Hmha1
ENSMUSG00000036492	2.75907	3.22487	0.944213	3.97901	6.92035e-05	0.00212484	Rnf39
ENSMUSG00000037103	3.82948	1.40817	0.693232	2.9325	0.00336245	0.0470644	Dcaf15
ENSMUSG00000037152	31.1433	-1.20174	0.428427	-3.38421	0.000713826	0.0145088	Ndufc1
ENSMUSG00000037221	7.20991	1.60538	0.451338	4.07962	4.5109e-05	0.00146285	Mospd3
ENSMUSG00000037318	2.93255	1.97622	0.796467	3.27049	0.00107361	0.0196615	Traf3ip3
ENSMUSG00000038260	21.5224	1.16044	0.282613	4.52717	5.97797e-06	0.000240301	Trpm4
ENSMUSG00000038491	3.44019	1.74094	0.625083	3.44386	0.000573467	0.0122785	Cdk19os
ENSMUSG00000038578	2.02716	2.21395	1.03944	3.04364	0.00233733	0.0359533	Susd1
ENSMUSG00000038991	24.7241	-1.41361	0.511826	-3.353	0.000799415	0.0158684	Txndc5
ENSMUSG00000039164	8.49409	1.05208	0.435446	3.09425	0.00197313	0.0318148	Naif1
ENSMUSG00000040345	3.84387	1.82879	0.665615	3.42548	0.000613713	0.012986	Arhgap9
ENSMUSG00000040479	100.617	1.18654	0.138769	8.73686	2.39673e-18	5.40424e-16	Dgkz
ENSMUSG00000040675	9.9077	1.35713	0.423846	3.7584	0.000171004	0.0045197	Mthfd1l
ENSMUSG00000040852	15.5518	1.30985	0.346391	4.24409	2.19486e-05	0.00076323	Plekhh2
ENSMUSG00000040860	17.6032	1.07148	0.300545	4.0238	5.72663e-05	0.0018123	Crocc
ENSMUSG00000041642	10.0186	2.30112	0.413226	5.9099	3.42314e-09	2.68474e-07	Kif21b
ENSMUSG00000042489	3.37166	1.47164	0.640562	3.10072	0.00193052	0.0313378	Clspn
ENSMUSG00000043059	12.9902	1.02598	0.343756	3.51738	0.000435829	0.00970594	Zfp513
ENSMUSG00000043889	8.68016	1.14605	0.541043	2.91531	0.00355335	0.0488832	Gm8399
ENSMUSG00000044471	80.7723	1.05477	0.158303	6.89651	5.32959e-12	5.78281e-10	Lincpint
ENSMUSG00000044757	4.27177	2.37962	0.594376	4.47335	7.70023e-06	0.00029952	Gm6430
ENSMUSG00000044951	51.0513	-1.1219	0.294025	-4.2384	2.25115e-05	0.000780922	Mylk4
ENSMUSG00000044991	17.7748	1.04173	0.366864	3.41969	0.000626934	0.0131693	1110034G24Rik
ENSMUSG00000047675	103.375	-1.28024	0.2448	-5.5485	2.88124e-08	1.89854e-06	Rps8
ENSMUSG00000047767	18.9758	1.49277	0.306269	5.22972	1.69771e-07	9.68368e-06	Atg16l2
ENSMUSG00000048047	5.47645	-2.75037	1.23209	-3.0094	0.00261762	0.0390283	Zbtb33
ENSMUSG00000049230	4.60421	1.61829	0.597168	3.399	0.000676325	0.0139071	Gm9833
ENSMUSG00000049892	6.38563	1.86307	0.508222	4.17919	2.92552e-05	0.000991038	Rasd1
ENSMUSG00000050390	5.71306	-2.84629	1.22187	-3.05931	0.00221844	0.03461	C77080
ENSMUSG00000051864	25.721	1.02303	0.253799	4.42737	9.5391e-06	0.000356629	Tbc1d22a
ENSMUSG00000051984	23.5093	1.33834	0.291539	4.97316	6.58686e-07	3.35883e-05	Sec31b
ENSMUSG00000052415	10.2961	1.48726	0.419367	4.06129	4.88021e-05	0.00157202	Tchh
ENSMUSG00000053656	43.3029	1.84981	0.190083	9.89372	4.43231e-23	1.59907e-20	Dancr
ENSMUSG00000054408	29.0407	-1.055	0.396271	-3.24019	0.00119448	0.0211764	Spcs3
ENSMUSG00000055413	5.65832	1.3622	0.648576	2.93174	0.00337069	0.0471342	H2-Q5
ENSMUSG00000056091	19.6522	-1.0567	0.468821	-2.9162	0.0035432	0.0488365	St3gal5
ENSMUSG00000056753	3.0521	1.74933	0.68405	3.28589	0.0010166	0.018881	C330011M18Rik
ENSMUSG00000058207	6.10722	3.38441	1.2872	3.34352	0.000827229	0.0163522	Serpina3k
ENSMUSG00000061589	126.948	1.02808	0.126809	8.30127	1.03006e-16	1.93049e-14	Dot1l
ENSMUSG00000062031	6.37692	1.46009	0.533853	3.42088	0.00062418	0.0131305	Athl1
ENSMUSG00000062319	5.06833	-3.22616	1.23136	-3.211	0.00132274	0.0229981	Gm10115
ENSMUSG00000063511	180.869	1.02516	0.128852	8.15466	3.50158e-16	6.23843e-14	Snrnp70
ENSMUSG00000064280	5.61382	2.36178	0.552377	4.72922	2.25387e-06	0.000101642	Ccdc146
ENSMUSG00000064380	10.8571	3.56426	0.413172	8.84979	8.76825e-19	2.04088e-16	Gm26448
ENSMUSG00000064382	16.7345	2.37279	0.330319	7.45741	8.82405e-14	1.20132e-11	Gm26447
ENSMUSG00000064387	17.6835	2.79942	0.286839	9.95555	2.38512e-23	9.05781e-21	Snora73a
ENSMUSG00000064403	14.6645	2.14176	0.348199	6.45746	1.06476e-10	1.00428e-08	Gm23928
ENSMUSG00000064451	21.6523	2.49008	0.307631	8.32996	8.0869e-17	1.53555e-14	Snora23
ENSMUSG00000064455	11.5895	2.46364	0.347389	7.38011	1.58154e-13	2.05614e-11	n-R5s56
ENSMUSG00000064513	4.48956	2.14729	0.802289	3.39941	0.000675313	0.0139071	Gm22457
ENSMUSG00000064626	5.60328	2.86647	1.1684	3.24751	0.00116421	0.0207416	Gm22306
ENSMUSG00000064634	2.43051	2.31692	0.857598	3.42696	0.000610372	0.0129343	Gm22620
ENSMUSG00000064647	9.53656	1.89518	0.425524	4.87384	1.0945e-06	5.24742e-05	Gm23301
ENSMUSG00000064694	63.3363	1.43197	0.310579	4.98924	6.06164e-07	3.13532e-05	Gm24146
ENSMUSG00000064696	3.34552	4.35332	0.841954	5.54894	2.8741e-08	1.89854e-06	Gm24148
ENSMUSG00000064714	2.48987	1.98416	0.827112	3.20392	0.00135571	0.0234022	n-R5s62
ENSMUSG00000064725	3.51715	2.11379	0.685117	3.70302	0.000213047	0.00541281	Snord96a
ENSMUSG00000064745	2.46318	2.21011	0.92222	3.2044	0.00135344	0.0233911	Gm24708
ENSMUSG00000064751	13.2487	1.62018	0.360655	4.90018	9.57508e-07	4.66817e-05	Gm26330
ENSMUSG00000064798	84.5315	2.50962	0.342003	7.60015	2.95791e-14	4.2263e-12	n-R5s193
ENSMUSG00000064841	3.40893	3.08939	1.48224	3.02797	0.00246201	0.0372272	Gm26205
ENSMUSG00000064857	2.92673	2.47175	0.810808	3.69436	0.000220443	0.00553255	n-R5s25
ENSMUSG00000064858	1.32656	3.4788	1.52793	3.10102	0.00192856	0.0313378	Snora43
ENSMUSG00000064871	10.4634	1.29354	0.462277	3.42205	0.000621514	0.0131123	Snord58b
ENSMUSG00000064923	2.84928	4.2757	0.915424	5.07781	3.8182e-07	2.02575e-05	Gm22042
ENSMUSG00000064949	5.21552	3.42685	0.624548	5.84383	5.10127e-09	3.83419e-07	Snora61
ENSMUSG00000064966	253.214	1.86312	0.144396	13.0526	6.14128e-39	6.81729e-36	Snord15b
ENSMUSG00000064981	7.29536	3.42688	0.591344	6.1309	8.73812e-10	7.46152e-08	Snora70
ENSMUSG00000064994	19.9601	2.51869	0.300992	8.59718	8.16979e-18	1.70867e-15	Gm22422
ENSMUSG00000064999	8.4157	1.76053	0.442267	4.45385	8.43442e-06	0.000319468	Gm26035
ENSMUSG00000065018	41.5333	2.76298	0.25358	11.0723	1.70969e-28	9.86903e-26	Gm23511
ENSMUSG00000065036	4.96427	3.17391	0.596355	5.6802	1.34539e-08	9.56423e-07	Gm22362
ENSMUSG00000065050	13.0986	1.54713	0.754016	2.9378	0.00330547	0.0466274	Gm25704
ENSMUSG00000065061	48.9628	1.92727	0.178041	10.9925	4.15308e-28	2.30512e-25	Gm22884
ENSMUSG00000065087	316.263	1.80951	0.0935437	19.4376	3.70913e-84	1.78422e-80	Snord22
ENSMUSG00000065097	24.7313	2.25892	1.19846	2.95673	0.00310922	0.0446015	Snora16a
ENSMUSG00000065100	1.70077	3.79949	1.31006	3.56692	0.000361206	0.00832678	Gm26132
ENSMUSG00000065102	2.98167	1.81744	0.740569	3.22887	0.00124279	0.0218415	n-R5s50
ENSMUSG00000065124	6.36889	2.58524	1.03854	3.266	0.0010908	0.0198754	Snora65
ENSMUSG00000065176	142.514	1.6105	0.167399	9.80676	1.053e-22	3.70629e-20	Rnu12
ENSMUSG00000065195	1.67764	3.38909	1.11242	3.67439	0.000238417	0.00589142	Gm26071
ENSMUSG00000065208	16.815	2.2155	0.28535	8.01289	1.12041e-15	1.92484e-13	Gm24616
ENSMUSG00000065226	2.58526	2.10206	0.971748	3.04485	0.00232799	0.035854	Gm25791
ENSMUSG00000065258	2.64621	2.07973	1.01079	3.01239	0.002592	0.0387217	Gm23969
ENSMUSG00000065259	10.1035	2.29538	0.389951	6.21208	5.22866e-10	4.62913e-08	Snora30
ENSMUSG00000065273	7.16147	1.36559	0.570952	3.15461	0.00160715	0.0269371	Gm25128
ENSMUSG00000065282	7.16376	3.39934	0.531383	6.70622	1.99724e-11	2.05873e-09	Gm24455
ENSMUSG00000065304	7.17347	2.0686	0.491514	4.66037	3.15645e-06	0.000135972	Gm23245
ENSMUSG00000065327	4.23181	3.07627	0.617514	5.37397	7.7022e-08	4.72981e-06	Gm22058
ENSMUSG00000065331	1.76303	4.36811	1.55873	3.5245	0.000424277	0.00953698	Gm24927
ENSMUSG00000065336	13.5127	1.49525	0.356726	4.62408	3.7626e-06	0.000158303	Snora34
ENSMUSG00000065392	7.66748	1.59133	0.491971	3.80887	0.000139602	0.0038083	Gm25894
ENSMUSG00000065628	55.7368	1.53664	0.256606	6.28598	3.25795e-10	2.92021e-08	Snord33
ENSMUSG00000065637	27.2327	2.21031	0.23754	9.5087	1.93054e-21	5.92759e-19	Gm26397
ENSMUSG00000065642	5.96161	2.08113	0.507457	4.56552	4.98267e-06	0.000202549	Snora69
ENSMUSG00000065649	20.4648	1.97871	0.880862	3.09142	0.00199201	0.0320476	Snora74a
ENSMUSG00000065686	2.81814	2.44458	0.981546	3.26629	0.00108965	0.0198754	Snora5c
ENSMUSG00000065725	5.06938	3.25574	0.52565	6.50977	7.5266e-11	7.21425e-09	Gm26165
ENSMUSG00000065738	50.3881	1.56018	0.222536	7.26403	3.75724e-13	4.59497e-11	Gm24494
ENSMUSG00000065752	4.09894	2.23698	0.729507	3.68659	0.000227282	0.00567596	Gm23344
ENSMUSG00000065822	64.8945	1.72753	0.186578	9.45442	3.24815e-21	9.76543e-19	Snord15a
ENSMUSG00000065824	15.5983	1.7672	0.30326	6.14373	8.06041e-10	6.9238e-08	Gm26315
ENSMUSG00000065862	5.69132	2.4989	0.666378	4.25536	2.08717e-05	0.000731066	Gm24029
ENSMUSG00000065876	12.6076	1.86069	0.436488	4.70245	2.57055e-06	0.000113442	Gm25682
ENSMUSG00000065893	2.21759	2.28518	0.842613	3.41745	0.000632096	0.0132392	n-R5s151
ENSMUSG00000065911	557.576	1.86862	0.245952	7.85402	4.02917e-15	6.46056e-13	Gm24447
ENSMUSG00000065922	29.0856	1.76275	0.23532	7.7298	1.07714e-14	1.67143e-12	n-R5-8s1
ENSMUSG00000065939	3.15018	2.108	0.781147	3.40697	0.000656885	0.0136396	Snora2b
ENSMUSG00000066491	8.18578	1.24014	0.499042	3.17792	0.00148335	0.0251838	Gm6265
ENSMUSG00000066554	2.16841	1.93857	0.957996	2.98564	0.00282989	0.0414601	Gm10167
ENSMUSG00000067629	10.0896	1.32563	0.419268	3.72535	0.000195046	0.00505333	Syngap1
ENSMUSG00000068479	33.5208	-1.26445	0.483329	-3.2213	0.00127609	0.0223487	Mfap1a
ENSMUSG00000070063	7.31764	2.15108	0.493532	4.79272	1.64534e-06	7.56175e-05	Snora33
ENSMUSG00000070167	1.53933	4.57493	1.40151	3.82357	0.000131532	0.00361549	Snora57
ENSMUSG00000070178	2.47195	2.57411	0.99121	3.32843	0.000873357	0.0170087	n-R5s71
ENSMUSG00000070392	9.97159	1.07964	0.401551	3.30454	0.00095132	0.0180164	Gm20634
ENSMUSG00000070699	7.05296	1.10832	0.465449	3.08988	0.00200235	0.0321781	Sars2
ENSMUSG00000070883	3.93648	2.00693	0.692956	3.5723	0.000353864	0.00818367	Ccdc173
ENSMUSG00000071647	12.6911	1.04814	0.401612	3.23407	0.00122039	0.0215827	Eml3
ENSMUSG00000072235	34.6554	-1.61611	0.474787	-3.90382	9.46866e-05	0.00275488	Tuba1a
ENSMUSG00000072704	41.3031	-1.01585	0.336674	-3.51948	0.000432395	0.00966105	Smim10l1
ENSMUSG00000072809	4.83084	1.18722	0.578426	2.90974	0.00361733	0.0493867	9330160F10Rik
ENSMUSG00000074886	28.688	1.17296	0.265528	4.79763	1.60552e-06	7.42605e-05	Grk6
ENSMUSG00000075770	2.36544	2.33445	0.97077	3.18929	0.00142624	0.0244152	Gm22589
ENSMUSG00000076569	1.37485	5.82021	1.60305	3.81984	0.000133537	0.00366362	Igkv5-39
ENSMUSG00000077192	5.09516	2.1536	0.623473	4.01089	6.04908e-05	0.0018993	Snora17
ENSMUSG00000077222	19.3413	2.00245	0.289876	7.16966	7.51839e-13	8.82097e-11	Gm22270
ENSMUSG00000077239	11.7607	1.95147	0.453324	4.74232	2.11284e-06	9.55811e-05	Snord66
ENSMUSG00000077254	12.3253	2.03157	0.378237	5.7099	1.13043e-08	8.15661e-07	Gm26079
ENSMUSG00000077611	29.4211	1.63591	0.255187	6.69201	2.2013e-11	2.25297e-09	Gm23946
ENSMUSG00000077709	31.7978	1.86719	0.260025	7.43719	1.02853e-13	1.37433e-11	Snora64
ENSMUSG00000077714	87.3249	1.71532	0.149613	11.627	3.00464e-31	2.40888e-28	Snord17
ENSMUSG00000078652	36.9469	-1.28503	0.398589	-3.74001	0.000184016	0.00479339	Psme3
ENSMUSG00000078866	45.9124	-1.09211	0.306073	-4.00895	6.09885e-05	0.00190916	Gm14420
ENSMUSG00000079484	55.9396	1.23871	0.187898	6.84916	7.4283e-12	7.94058e-10	Phyhd1
ENSMUSG00000080237	6.6355	1.49441	0.494478	3.62901	0.000284508	0.00680884	Gm14239
ENSMUSG00000080365	2.79041	1.57621	0.744818	3.00567	0.00265001	0.0392631	Gm25776
ENSMUSG00000080461	2.00494	4.72465	1.33594	4.08144	4.47583e-05	0.00145475	Gm22488
ENSMUSG00000080518	2.3708	2.23575	0.976632	3.13593	0.00171311	0.0283833	Gm22193
ENSMUSG00000080683	6.08851	1.42986	0.523932	3.39892	0.000676514	0.0139071	Gm23991
ENSMUSG00000083076	3.90447	1.57521	0.63535	3.23111	0.00123311	0.0217012	Gm11408
ENSMUSG00000083579	2.8564	1.80541	0.785104	3.11374	0.00184735	0.0302945	Gm15538
ENSMUSG00000084319	5.79361	-2.57969	1.25054	-2.92937	0.00339648	0.0474029	Tpt1-ps3
ENSMUSG00000084480	4.4579	2.49216	0.59121	4.66936	3.02143e-06	0.000130546	n-R5s155
ENSMUSG00000084708	215.048	1.49675	0.164691	9.28298	1.64805e-20	4.57365e-18	Gm22988
ENSMUSG00000084744	43.8303	1.32151	0.21269	6.49052	8.55388e-11	8.12112e-09	Gm25291
ENSMUSG00000084799	6.07264	1.37382	0.529465	3.29659	0.000978659	0.0184615	Ino80dos
ENSMUSG00000085385	14.5241	1.12509	0.331054	3.88411	0.000102704	0.00292332	Snhg17
ENSMUSG00000086358	3.06978	2.24526	0.801354	3.4962	0.000471938	0.0104617	Gm13270
ENSMUSG00000086411	1.71547	3.69439	1.37147	3.38114	0.000721853	0.0146307	Gm14236
ENSMUSG00000087775	1.61854	3.42852	1.0699	3.78574	0.000153253	0.00413383	Rprl2
ENSMUSG00000087819	11.8658	1.77565	0.421085	4.65176	3.2912e-06	0.000140519	Gm25117
ENSMUSG00000087935	163.008	2.80219	0.173558	16.2739	1.51176e-59	2.72703e-56	Snora81
ENSMUSG00000087968	27.9324	1.78537	0.254764	7.26881	3.6266e-13	4.47311e-11	Gm25395
ENSMUSG00000088088	382.265	1.74434	0.2406	7.49576	6.59136e-14	9.14614e-12	Rmrp
ENSMUSG00000088158	2.3382	1.85207	0.918253	2.95054	0.00317216	0.0453242	Scarna3b
ENSMUSG00000088185	94.8679	2.01206	0.179542	11.3689	5.97175e-30	3.91719e-27	Scarna2
ENSMUSG00000088208	2.55496	3.54769	0.8701	4.54969	5.37256e-06	0.000217785	Gm23751
ENSMUSG00000088351	3.70533	3.05826	0.887684	4.00726	6.14281e-05	0.00191462	Gm24016
ENSMUSG00000088789	40.5945	1.59856	0.381855	4.61816	3.87149e-06	0.000161941	Scarna13
ENSMUSG00000088856	6.25698	1.07342	0.508676	2.91461	0.00356134	0.0489059	Gm24727
ENSMUSG00000089093	3.84747	3.07917	0.749418	4.5835	4.57252e-06	0.000186401	Snord11
ENSMUSG00000089161	5.81426	1.87163	0.542644	3.99534	6.4602e-05	0.00200489	Gm24130
ENSMUSG00000089387	3.93343	2.87788	0.691778	4.62734	3.70394e-06	0.000156291	Gm24679
ENSMUSG00000089542	80.8693	1.36929	0.162552	8.63221	6.01786e-18	1.29618e-15	Gm25835
ENSMUSG00000089672	14.0768	1.25012	0.355856	3.98986	6.61115e-05	0.00204733	Gp49a
ENSMUSG00000089901	16.8702	1.59047	0.309303	5.49641	3.87598e-08	2.51956e-06	Gm8113
ENSMUSG00000090207	2.28938	2.15211	0.780141	3.45142	0.000557643	0.0120289	4930524O07Rik
ENSMUSG00000090222	10.7078	1.18844	0.393151	3.59129	0.000329045	0.0076219	Gm16340
ENSMUSG00000091021	12.8439	3.03927	0.337565	9.21886	3.00275e-20	7.87866e-18	Gm17300
ENSMUSG00000091498	9.43202	1.21159	0.425946	3.45427	0.000551784	0.0119562	Mpc1-ps
ENSMUSG00000092051	7.06722	1.43185	0.506011	3.47947	0.000502413	0.0110355	Gm17229
ENSMUSG00000092674	9.65974	2.00436	0.437231	4.99163	5.98725e-07	3.10799e-05	Gm24105
ENSMUSG00000092687	3.36338	2.32129	1.01592	3.13354	0.00172709	0.0285821	Gm25744
ENSMUSG00000092702	3.23	1.67843	0.800239	2.98332	0.00285136	0.0416477	Gm24514
ENSMUSG00000092746	662.837	1.80683	0.356783	5.43006	5.63356e-08	3.50422e-06	Rn7s6
ENSMUSG00000092774	3.14763	2.12748	0.71738	3.62122	0.000293222	0.00697115	Gm26197
ENSMUSG00000092819	5.46859	3.32008	0.648219	5.49421	3.92464e-08	2.53587e-06	Gm23639
ENSMUSG00000092837	1604.56	1.03181	0.282426	4.10521	4.03948e-05	0.00132486	Rpph1
ENSMUSG00000092898	8.86749	1.42755	0.577307	3.19644	0.00139134	0.0239572	Gm23806
ENSMUSG00000093044	5.61471	1.54397	0.575291	3.37677	0.000733425	0.0147822	Snord8
ENSMUSG00000093112	22.0771	1.95693	0.313019	6.54994	5.75614e-11	5.72875e-09	Gm22701
ENSMUSG00000093300	2.78245	4.0677	0.850224	5.18796	2.12611e-07	1.17555e-05	Gm23799
ENSMUSG00000093413	4.939	2.60676	0.592913	4.84	1.29839e-06	6.18384e-05	Snora15
ENSMUSG00000093660	3.92721	3.06189	0.711846	4.75631	1.97165e-06	9.00405e-05	Gm26505
ENSMUSG00000093852	223.7	2.82101	0.316771	9.11547	7.83276e-20	1.88391e-17	Gm24312
ENSMUSG00000094245	3.29737	1.71882	0.85494	2.93698	0.00331426	0.0466615	Gm23966
ENSMUSG00000094306	320.615	3.08695	0.679444	4.96618	6.82834e-07	3.46971e-05	Gm24924
ENSMUSG00000094377	454.904	2.37005	0.493768	5.19629	2.03307e-07	1.13666e-05	Gm24407
ENSMUSG00000094614	11.8365	-1.60873	0.707226	-2.98827	0.00280557	0.0411874	Gm21769
ENSMUSG00000094655	9.82474	2.96604	0.400282	7.67402	1.66689e-14	2.50572e-12	Gm25360
ENSMUSG00000094665	2.98822	2.47205	0.855551	3.56162	0.000368571	0.00848301	Gm24873
ENSMUSG00000094812	198.864	3.5381	0.728312	5.25681	1.46578e-07	8.46108e-06	Gm22614
ENSMUSG00000094830	7.37283	2.77061	0.60796	4.97496	6.52602e-07	3.35149e-05	n-R5s194
ENSMUSG00000095159	12.0816	1.06981	0.38657	3.37073	0.000749705	0.0150473	Tubb4b-ps1
ENSMUSG00000095299	3.34952	2.16263	0.842529	3.30095	0.000963587	0.0182248	Gm25380
ENSMUSG00000095449	8.83345	2.27023	0.431116	5.62801	1.82303e-08	1.24095e-06	n-R5s112
ENSMUSG00000095590	19.0914	2.08944	0.277339	7.78327	7.06724e-15	1.10856e-12	Gm24305
ENSMUSG00000096037	6.12899	2.56622	0.501837	5.49369	3.93621e-08	2.53587e-06	n-R5s136
ENSMUSG00000096147	22.3171	2.50435	0.619588	4.51379	6.36786e-06	0.000254582	Gm25818
ENSMUSG00000096243	557.768	1.7214	0.480949	4.09228	4.27159e-05	0.0013915	Gm24265
ENSMUSG00000096391	13.381	2.8009	0.379501	7.63909	2.18769e-14	3.15705e-12	Gm23686
ENSMUSG00000096613	3.33805	2.33423	0.790193	3.60632	0.000310568	0.0073352	n-R5s102
ENSMUSG00000097204	6.60925	1.09041	0.526186	2.91441	0.00356363	0.0489059	Gm17690
ENSMUSG00000097597	1.62518	4.33455	1.4055	3.6778	0.000235252	0.00584047	Gm26674
ENSMUSG00000097769	101.592	1.64652	0.184102	9.14215	6.12215e-20	1.49744e-17	Snhg4
ENSMUSG00000097971	30295.2	1.68817	0.200868	8.66494	4.51763e-18	1.00298e-15	Gm26917
ENSMUSG00000098374	22.4987	1.36914	0.607684	3.03501	0.00240531	0.0367701	Gm28043
ENSMUSG00000099021	119335	1.95845	0.381831	5.48798	4.06557e-08	2.59603e-06	Rn7s1
ENSMUSG00000099937	3.03097	2.81822	0.774711	4.16818	3.07046e-05	0.00103286	Gm28872
ENSMUSG00000101609	180.155	-1.10435	0.161589	-7.06539	1.60163e-12	1.83437e-10	Kcnq1ot1
ENSMUSG00000102869	26.7266	-1.07425	0.386372	-3.33395	0.000856208	0.0167803	2900097C17Rik
ENSMUSG00000103405	133.464	1.36015	0.12937	10.6798	1.26597e-26	6.29972e-24	Dst
ENSMUSG00000104116	6.52927	-3.45158	1.2341	-3.30466	0.000950904	0.0180164	Gm37296
ENSMUSG00000105434	58.364	-1.00843	0.249579	-4.42524	9.6333e-06	0.00035922	RP23-407I6.6
ENSMUSG00000105940	5.49106	-2.69808	1.22913	-2.99279	0.00276444	0.0407493	RP23-458G12.1
ENSMUSG00000106106	139027	1.25221	0.577311	2.95325	0.00314447	0.0450177	Rn18s-rs5
ENSMUSG00000106489	1.39228	4.05752	1.76997	3.10643	0.00189363	0.0309128	SCARNA15
ENSMUSG00000106943	18.808	2.45943	0.300718	8.39868	4.51513e-17	9.04971e-15	Snora26
ENSMUSG00000107018	10.755	1.01483	0.428634	3.05517	0.0022493	0.0349521	RP23-149A1.2
ENSMUSG00000107286	4.74034	-2.69518	1.24029	-2.98114	0.00287175	0.0417764	RP24-122N24.2
HUVEC SEC-EVs
ENSMUSG00000004939	4.64072	2.47346	0.590782	4.65027	3.31503e-06	0.000254944	Nmrk2
ENSMUSG00000005483	16.8399	1.3412	0.286806	5.0816	3.74263e-07	3.98533e-05	Dnajb1
ENSMUSG00000010936	14.5232	1.02082	0.314681	3.79026	0.000150492	0.00621867	Vac14
ENSMUSG00000019997	301.965	1.13411	0.101323	11.3561	6.91542e-30	6.83787e-27	Ctgf
ENSMUSG00000020423	59.1934	1.30458	0.177248	7.61485	2.63992e-14	8.70106e-12	Btg2
ENSMUSG00000020527	13.8628	1.07063	0.318172	3.90484	9.4289e-05	0.00422408	Myo19
ENSMUSG00000021624	1.75504	2.21521	1.06218	3.03617	0.00239605	0.0497684	Cd180
ENSMUSG00000021741	2.85198	1.57021	0.667358	3.16734	0.0015384	0.0357917	Gm5457
ENSMUSG00000024190	57.5638	1.00838	0.186484	5.73574	9.70851e-09	1.52722e-06	Dusp1
ENSMUSG00000025470	4.55748	1.39525	0.54046	3.32629	0.0008801	0.0239827	Zfp511
ENSMUSG00000026532	40.7114	1.08013	0.202995	5.68303	1.32332e-08	1.99116e-06	Spta1
ENSMUSG00000026605	28.5935	-1.35121	0.325734	-4.57308	4.80609e-06	0.000345157	Cenpf
ENSMUSG00000028195	91.01	1.4448	0.141862	10.3712	3.35438e-25	2.90217e-22	Cyr61
ENSMUSG00000028464	80.8241	1.4277	0.141742	10.2355	1.3752e-24	1.05761e-21	Tpm2
ENSMUSG00000033196	3.76961	2.43764	0.774449	3.77744	0.000158449	0.00647024	Myh2
ENSMUSG00000033831	7.23984	2.55018	0.844812	3.67211	0.000240555	0.00887183	Fgb
ENSMUSG00000035202	51865	1.70982	0.741387	3.14117	0.00168275	0.0384395	Lars2
ENSMUSG00000035378	3.55342	1.7776	0.767031	3.17164	0.00151583	0.0353855	Shq1
ENSMUSG00000037243	15.3325	1.04213	0.357657	3.5304	0.000414935	0.013358	Zfp692
ENSMUSG00000037313	4.00159	1.93184	0.584846	3.8935	9.88083e-05	0.00430895	Tacc3
ENSMUSG00000037362	15.0202	1.99526	0.294728	7.05595	1.71422e-12	4.31453e-10	Nov
ENSMUSG00000037411	85.837	1.04471	0.137518	7.84899	4.19414e-15	1.56918e-12	Serpine1
ENSMUSG00000038418	86.2974	1.68075	0.124498	13.6425	2.23763e-42	5.16259e-39	Egr1
ENSMUSG00000039349	17.8142	-1.03967	0.445399	-3.04485	0.00232796	0.0489013	C130074G19Rik
ENSMUSG00000039377	9.07991	1.12352	0.402011	3.45099	0.000558532	0.0169929	Hlx
ENSMUSG00000039828	16.7985	1.24415	0.323587	4.33049	1.48777e-05	0.000919426	Wdr70
ENSMUSG00000040435	45.2662	1.22771	0.210693	6.13987	8.25881e-10	1.56612e-07	Ppp1r15a
ENSMUSG00000042436	10.7202	1.71315	0.385957	4.87727	1.07564e-06	9.79609e-05	Mfap4
ENSMUSG00000044937	4.89925	1.3335	0.573177	3.1614	0.00157012	0.0364074	Ttc41
ENSMUSG00000045319	5.57076	-3.68859	1.21983	-3.45904	0.000542104	0.0166394	Proser2
ENSMUSG00000045996	7.63315	1.08105	0.490726	3.04382	0.00233597	0.0489953	Polr2k
ENSMUSG00000048096	25.5515	1.79134	0.237138	7.79544	6.41819e-15	2.33808e-12	Lmod1
ENSMUSG00000049303	17.3284	-1.21921	0.46568	-3.28257	0.00102865	0.0270714	Syt12
ENSMUSG00000051851	1.65805	2.44726	1.07916	3.13086	0.00174295	0.0393579	Cxx1c
ENSMUSG00000053560	29.098	1.22075	0.234617	5.56357	2.64318e-08	3.73362e-06	Ier2
ENSMUSG00000053963	3.00723	1.62211	0.755574	3.05771	0.00223037	0.0475	6330403A02Rik
ENSMUSG00000055775	5.20398	2.30524	0.568311	4.54225	5.56577e-06	0.000391101	Myh8
ENSMUSG00000057378	36.8435	1.37498	0.228521	6.31926	2.62811e-10	5.35014e-08	Ryr3
ENSMUSG00000064337	546894	1.00243	0.141947	7.31054	2.66068e-13	7.67328e-11	mt-Rnr1
ENSMUSG00000064340	705.352	2.09811	0.543912	4.36143	1.29215e-05	0.000833302	mt-Tl1
ENSMUSG00000064343	433.168	2.22283	0.508564	4.81565	1.46719e-06	0.00012694	mt-Tq
ENSMUSG00000064346	1199.4	2.57434	0.602914	4.72759	2.27201e-06	0.000187211	mt-Tw
ENSMUSG00000064352	1000.08	2.56735	0.628098	4.55921	5.13474e-06	0.000364514	mt-Ts1
ENSMUSG00000064353	293.329	1.07173	0.381241	3.45226	0.000555906	0.0169877	mt-Td
ENSMUSG00000064364	416.824	1.85926	0.529206	4.06077	4.8911e-05	0.00246209	mt-Th
ENSMUSG00000064369	135.019	1.83212	0.453807	4.51377	6.36844e-06	0.000440792	mt-Te
ENSMUSG00000064437	2.46595	3.12592	1.08304	3.54721	0.000389338	0.0127113	Snord49b
ENSMUSG00000064542	6.52839	1.53888	0.533617	3.55045	0.000384573	0.0125855	Gm22980
ENSMUSG00000064779	3.66073	3.99287	0.830809	5.21457	1.84241e-07	2.14324e-05	Gm22997
ENSMUSG00000064952	2.04364	4.98673	1.57224	3.81657	0.00013532	0.00570613	Gm24920
ENSMUSG00000065096	3.0022	1.92528	0.836448	3.14639	0.00165299	0.0378955	Gm23680
ENSMUSG00000065378	7.23999	1.67007	0.584543	3.52964	0.00041613	0.0133654	Gm22744
ENSMUSG00000065460	3.82381	2.41697	0.799226	3.67167	0.000240974	0.00887183	Mir133a-2
ENSMUSG00000065541	6.54783	1.75511	0.726025	3.2162	0.00129899	0.0315472	Mir24-2
ENSMUSG00000065701	98.193	1.20467	0.434506	3.43488	0.000592812	0.0178786	Rny1
ENSMUSG00000071753	1.94739	7.24296	1.57691	4.58828	4.46907e-06	0.000323902	C230004F18Rik
ENSMUSG00000073867	224.27	2.92479	0.784505	4.25411	2.09883e-05	0.00124163	AA474408
ENSMUSG00000075864	2.76462	2.0228	0.85009	3.21704	0.00129522	0.0315204	Gm26002
ENSMUSG00000076258	630.072	1.43072	0.53789	3.36904	0.000754312	0.0211583	Gm23935
ENSMUSG00000076281	36.887	1.63027	0.724264	3.10927	0.00187553	0.041493	Gm24270
ENSMUSG00000077391	2.79635	2.5659	0.733491	4.06812	4.7393e-05	0.00239439	Gm24336
ENSMUSG00000077527	2.11727	2.88958	1.06521	3.42051	0.000625044	0.0186879	Gm25506
ENSMUSG00000077588	4.32269	3.18613	0.663479	5.21793	1.80939e-07	2.12265e-05	Gm24372
ENSMUSG00000077698	17.2876	1.74344	0.681205	3.31576	0.000913958	0.0246146	Snord12
ENSMUSG00000077756	4.95945	2.58904	0.702992	4.22437	2.39606e-05	0.00137629	Snord90
ENSMUSG00000079225	6.44614	1.43007	0.624341	3.11662	0.00182936	0.0408449	Gm9531
ENSMUSG00000081859	1.65835	6.9082	1.74341	4.11256	3.91296e-05	0.00210767	Olfr650-ps1
ENSMUSG00000087385	4.42598	1.26493	0.555262	3.11138	0.00186217	0.0413771	AA415398
ENSMUSG00000087943	183.401	2.9359	1.13683	3.36877	0.000755053	0.0211583	Gm24245
ENSMUSG00000089855	73.1388	2.30903	0.647338	4.11575	3.85922e-05	0.00208684	Gm15662
ENSMUSG00000090698	20.1145	1.21676	0.265796	4.98059	6.33917e-07	6.26808e-05	Apold1
ENSMUSG00000090877	12.6243	1.18755	0.387079	3.68023	0.000233027	0.0087591	Hspa1b
ENSMUSG00000091997	14.0909	1.0831	0.302786	4.09692	4.18684e-05	0.0021954	Gm6611
ENSMUSG00000094131	2.00766	3.131	1.08024	3.56098	0.000369471	0.0121776	Gm22265
ENSMUSG00000096434	1.60784	3.65967	1.46205	3.24172	0.0011881	0.0301225	Gm22129
ENSMUSG00000096774	2.41544	2.00368	0.842681	3.21695	0.00129561	0.0315204	Gm22113
ENSMUSG00000097750	9.19755	-2.99067	1.20365	-3.21906	0.00128613	0.0314557	Gm4673
ENSMUSG00000098178	941715	1.54592	0.627927	3.22762	0.00124825	0.0311906	Yam1
ENSMUSG00000098973	1728.62	2.63398	0.756497	4.04755	5.17573e-05	0.00257101	Mir6236
ENSMUSG00000099624	2.62473	2.32438	0.752453	3.72901	0.000192231	0.00762068	Gm7889
ENSMUSG00000107372	2.22895	5.94741	1.62927	3.88818	0.000101	0.00438288	AC153941.1
LNPs
ENSMUSG00000000204	11.054	1.73908	0.334313	5.56401	2.63647e-08	1.04524e-06	Slfn4
ENSMUSG00000000290	15.8104	1.37775	0.22954	6.28968	3.18119e-10	1.70661e-08	Itgb2
ENSMUSG00000000303	1.76199	1.51596	0.812429	2.82892	0.00467047	0.0380144	Cdh1
ENSMUSG00000000594	9.83248	1.19274	0.32648	4.13892	3.48941e-05	0.000643934	Gm2a
ENSMUSG00000000958	3.87401	1.42141	0.635346	3.04121	0.00235633	0.0222686	Slc7a7
ENSMUSG00000001025	18.2661	1.19791	0.238543	5.37347	7.72355e-08	2.72515e-06	S100a6
ENSMUSG00000001131	13.5335	1.40036	0.258383	5.75244	8.79647e-09	3.8351e-07	Timp1
ENSMUSG00000001349	8.48672	1.91161	0.361518	5.64815	1.62181e-08	6.70613e-07	Cnn1
ENSMUSG00000001943	7.56314	-1.03246	0.528692	-2.78291	0.00538741	0.0424376	Vsig2
ENSMUSG00000002111	6.63601	1.20191	0.465152	3.27335	0.0010628	0.0118709	Spi1
ENSMUSG00000002274	3.98965	-1.66221	0.746705	-3.00134	0.00268796	0.0245914	Metrn
ENSMUSG00000002910	21.1049	-1.18769	0.276631	-4.7035	2.55738e-06	6.38503e-05	Arrdc2
ENSMUSG00000002997	7.85657	3.07692	0.401742	7.91961	2.38255e-15	2.72877e-13	Prkar2b
ENSMUSG00000003355	1.69421	1.40884	0.857018	2.7305	0.00632378	0.0480055	Fkbp11
ENSMUSG00000003528	6.6372	2.46043	0.417208	6.22543	4.80242e-10	2.52933e-08	Slc25a1
ENSMUSG00000004266	9.03349	1.49111	0.329862	4.92331	8.50928e-07	2.38906e-05	Ptpn6
ENSMUSG00000004730	5.76315	1.21193	0.392819	3.65631	0.00025587	0.0035676	Adgre1
ENSMUSG00000004996	5.71861	-1.58706	0.582667	-3.37366	0.000741765	0.00877411	Mri1
ENSMUSG00000005054	5.39415	1.01872	0.398192	3.22232	0.00127157	0.013694	Cstb
ENSMUSG00000005087	37.1102	1.60502	0.157731	10.3557	3.94484e-25	1.11623e-22	Cd44
ENSMUSG00000005360	8.55994	2.4958	0.36536	7.11244	1.14012e-12	8.7053e-11	Slc1a3
ENSMUSG00000005547	1.78196	4.93062	1.5389	3.7915	0.000149738	0.0022746	Cyp2a5
ENSMUSG00000005800	3.59837	1.54116	0.52439	3.5551	0.000377842	0.00499326	Mmp8
ENSMUSG00000005973	15.5269	1.00279	0.226953	4.7901	1.66699e-06	4.36594e-05	Rcn1
ENSMUSG00000006014	77.4377	1.71658	0.173564	10.0846	6.46099e-24	1.63576e-21	Prg4
ENSMUSG00000006154	11.9562	-1.16854	0.38532	-3.60492	0.000312244	0.00422701	Eps8l1
ENSMUSG00000006360	15.0814	1.05115	0.270983	4.3186	1.57019e-05	0.00031709	Crip1
ENSMUSG00000006651	3.57438	1.70731	0.609793	3.46532	0.000529606	0.00662283	Aplp1
ENSMUSG00000008540	20.5023	1.1666	0.223579	5.55815	2.72645e-08	1.07208e-06	Mgst1
ENSMUSG00000009376	6.7825	1.18124	0.40002	3.54374	0.000394491	0.00518007	Met
ENSMUSG00000009687	18.6616	1.16711	0.246335	5.1124	3.18085e-07	9.97887e-06	Fxyd5
ENSMUSG00000011263	1.61404	2.02827	0.957676	3.00303	0.00267302	0.0244917	Exoc3l2
ENSMUSG00000012428	44.6896	1.02304	0.145486	7.27329	3.50826e-13	2.90963e-11	Steap4
ENSMUSG00000013160	16.8199	1.01888	0.258381	4.37308	1.22505e-05	0.000255275	Atp6v0d1
ENSMUSG00000013584	19.8355	1.24029	0.229027	5.75321	8.75622e-09	3.82912e-07	Aldh1a2
ENSMUSG00000015090	99.738	-1.0296	0.128739	-8.21055	2.20176e-16	2.78716e-14	Ptgds
ENSMUSG00000015134	7.20644	1.53253	0.374534	4.53594	5.73476e-06	0.000130947	Aldh1a3
ENSMUSG00000015340	7.00019	1.60092	0.343306	5.06013	4.18968e-07	1.27787e-05	Cybb
ENSMUSG00000015947	4.05364	1.65105	0.604659	3.41236	0.000644025	0.00781659	Fcgr1
ENSMUSG00000016256	17.545	1.01598	0.238604	4.65728	3.20415e-06	7.81065e-05	Ctsz
ENSMUSG00000017009	79.9084	1.59261	0.108068	14.8836	4.21188e-50	3.03908e-47	Sdc4
ENSMUSG00000017417	3.43144	-1.72634	0.770273	-3.00407	0.00266398	0.0244398	Plxdc1
ENSMUSG00000017723	1.31366	6.49759	1.63173	4.02036	5.81104e-05	0.000994781	Wfdc2
ENSMUSG00000017737	2.11705	1.54123	0.655471	3.13256	0.00173288	0.0174388	Mmp9
ENSMUSG00000017969	23.6554	1.1975	0.238038	5.37858	7.50752e-08	2.65542e-06	Ptgis
ENSMUSG00000018339	283.348	1.27003	0.0840094	15.2424	1.84841e-52	1.40392e-49	Gpx3
ENSMUSG00000018774	3.04398	1.32958	0.538133	3.19973	0.00137554	0.0145377	Cd68
ENSMUSG00000018927	25.1497	2.56716	0.23983	10.9018	1.12956e-27	3.97576e-25	Ccl6
ENSMUSG00000019814	14.998	1.18939	0.255452	5.03613	4.75045e-07	1.42228e-05	Ltv1
ENSMUSG00000019948	3.9777	1.01127	0.515758	2.82209	0.00477113	0.0386593	Actr6
ENSMUSG00000019987	6.20028	2.7712	0.431433	6.7221	1.79128e-11	1.19676e-09	Arg1
ENSMUSG00000020018	10.78	1.11925	0.293347	4.26851	1.96783e-05	0.000384792	Snrpf
ENSMUSG00000020077	19.107	1.61914	0.209265	7.97702	1.49913e-15	1.74014e-13	Srgn
ENSMUSG00000020120	21.6378	1.59631	0.21128	7.78825	6.79463e-15	7.47372e-13	Plek
ENSMUSG00000020186	22.0854	1.37612	0.226341	6.38057	1.76426e-10	9.86825e-09	Csrp2
ENSMUSG00000020467	8.71534	1.78163	0.324386	5.83396	5.41264e-09	2.42577e-07	Efemp1
ENSMUSG00000020469	184.8	2.12441	0.0950022	22.4468	1.37464e-111	3.30625e-108	Myl7
ENSMUSG00000020473	50.4429	1.18439	0.147038	8.30081	1.03405e-16	1.36902e-14	Aebp1
ENSMUSG00000020532	70.9223	2.19038	0.137247	16.0683	4.25387e-58	3.41042e-55	Acaca
ENSMUSG00000020644	8.08085	1.53452	0.311702	5.29628	1.18183e-07	4.01916e-06	Id2
ENSMUSG00000020654	5.51459	1.45459	0.556382	3.32729	0.000876943	0.010116	Adcy3
ENSMUSG00000020911	7.57794	3.10156	0.434788	7.4141	1.22453e-13	1.14007e-11	Krt19
ENSMUSG00000020917	49.3075	1.26139	0.137164	9.34329	9.3384e-21	1.95308e-18	Acly
ENSMUSG00000020922	17.9021	1.139	0.219577	5.52764	3.2456e-08	1.23581e-06	Lsm12
ENSMUSG00000021069	9.14302	1.97165	0.3353	6.20819	5.3598e-10	2.81263e-08	Pygl
ENSMUSG00000021136	11.5936	1.09716	0.284771	4.29972	1.71013e-05	0.000340474	Smoc1
ENSMUSG00000021215	22.9295	1.53355	0.206087	7.69326	1.43434e-14	1.48914e-12	Net1
ENSMUSG00000021495	46.6764	-1.04574	0.224912	-5.00537	5.57546e-07	1.63869e-05	Fam193b
ENSMUSG00000021614	95.4473	1.25556	0.101184	12.5508	3.93642e-36	2.27226e-33	Vcan
ENSMUSG00000021728	3.94755	1.92362	0.475304	4.51656	6.2852e-06	0.000141721	Emb
ENSMUSG00000021792	12.5358	1.29914	0.273232	5.15433	2.54544e-07	8.10889e-06	Fam213a
ENSMUSG00000021922	20.4915	2.42217	0.477467	5.45683	4.8471e-08	1.78896e-06	Itih4
ENSMUSG00000021957	41.8057	1.59627	0.185643	8.81774	1.16791e-18	1.91524e-16	Tkt
ENSMUSG00000021998	27.1785	1.30661	0.196606	6.91748	4.59742e-12	3.28442e-10	Lcp1
ENSMUSG00000022053	10.1058	-1.04978	0.361204	-3.48519	0.000491782	0.00623082	Ebf2
ENSMUSG00000022283	160.274	1.02432	0.0843504	12.2655	1.38688e-34	7.69773e-32	Pabpc1
ENSMUSG00000022351	3.12663	1.05091	0.553866	2.7961	0.00517238	0.0411254	Sqle
ENSMUSG00000022371	19.658	1.07274	0.21699	5.28969	1.22526e-07	4.14091e-06	Col14a1
ENSMUSG00000022425	7.82863	1.8754	0.327691	6.0693	1.28467e-09	6.32734e-08	Enpp2
ENSMUSG00000022523	9.46165	1.66535	0.344279	5.22635	1.72888e-07	5.70926e-06	Fgf12
ENSMUSG00000022546	11.4286	-1.17168	0.358328	-3.79639	0.000146816	0.00223492	Gpt
ENSMUSG00000022636	8.10478	1.21947	0.321603	4.25752	2.06706e-05	0.000400937	Alcam
ENSMUSG00000022899	7.24674	-4.18757	1.22561	-3.96604	7.30768e-05	0.00122057	Slc15a2
ENSMUSG00000023019	63.1414	1.44912	0.190064	7.87546	3.39496e-15	3.79788e-13	Gpd1
ENSMUSG00000023039	3.78266	1.09644	0.501413	2.97027	0.00297537	0.0267025	Krt7
ENSMUSG00000023043	8.74187	3.21162	0.408041	8.10986	5.06774e-16	6.1456e-14	Krt18
ENSMUSG00000023046	19.0046	1.30452	0.235797	5.86232	4.56432e-09	2.06482e-07	Igfbp6
ENSMUSG00000023078	3.0745	2.0564	0.612716	3.91765	8.9415e-05	0.00145473	Cxcl13
ENSMUSG00000023367	5.77284	1.12893	0.406016	3.40313	0.000666195	0.00803163	Tmem176a
ENSMUSG00000023832	2.84106	1.23596	0.621547	2.87732	0.0040107	0.0338272	Acat2
ENSMUSG00000023913	7.66043	1.23262	0.337255	4.14821	3.35087e-05	0.000621547	Pla2g7
ENSMUSG00000024164	263.946	2.19853	0.0898833	24.5196	9.1249e-133	3.29204e-129	C3
ENSMUSG00000024210	4.86362	-1.14279	0.573085	-2.84056	0.00450345	0.0369888	Ip6k3
ENSMUSG00000024330	9.18658	-1.53865	0.510704	-3.59547	0.000323804	0.00435491	Col11a2
ENSMUSG00000024349	7.3956	1.30164	0.355152	4.15297	3.28193e-05	0.000609543	Tmem173
ENSMUSG00000024371	1.50344	3.07154	1.38721	3.06428	0.00218192	0.0209607	C2
ENSMUSG00000024526	12.9286	1.38093	0.302704	4.96726	6.7905e-07	1.95987e-05	Cidea
ENSMUSG00000024653	18.4184	11.5364	1.20479	8.72733	2.60762e-18	4.00324e-16	Scgb1a1
ENSMUSG00000024659	22.9313	1.37471	0.189478	7.5018	6.29479e-14	5.93726e-12	Anxa1
ENSMUSG00000024679	3.88537	1.41323	0.576138	3.17981	0.00147371	0.0153775	Ms4a6d
ENSMUSG00000024810	21.9651	1.72098	0.203271	8.6917	3.57065e-18	5.25797e-16	Il33
ENSMUSG00000024892	30.3525	1.16778	0.223851	5.55348	2.8003e-08	1.09515e-06	Pcx
ENSMUSG00000024912	2.99525	1.06102	0.617816	2.72324	0.00646447	0.0488935	Fosl1
ENSMUSG00000025044	13.4362	1.33144	0.285113	5.05019	4.41382e-07	1.33534e-05	Msr1
ENSMUSG00000025105	1.26118	1.90528	1.29851	2.72325	0.00646435	0.0488935	Bnc1
ENSMUSG00000025150	10.1584	2.2755	0.30531	7.71083	1.25001e-14	1.31671e-12	Cbr2
ENSMUSG00000025153	170.578	3.53507	0.154916	22.9201	2.92648e-116	8.44641e-113	Fasn
ENSMUSG00000025321	7.30962	1.21645	0.334747	4.12335	3.73395e-05	0.000682083	Itgb8
ENSMUSG00000025358	5.95048	-1.10706	0.535	-2.86059	0.00422854	0.0352524	Cdk2
ENSMUSG00000025362	32.0499	1.76399	0.169725	10.5742	3.92433e-26	1.20494e-23	Rps26
ENSMUSG00000025479	5.6386	2.287	0.494978	5.03984	4.65931e-07	1.39789e-05	Cyp2e1
ENSMUSG00000025491	3.22974	1.22751	0.531355	3.07157	0.00212938	0.0205959	Ifitm1
ENSMUSG00000025492	30.1273	1.08088	0.172555	6.53906	6.19078e-11	3.85082e-09	Ifitm3
ENSMUSG00000025804	6.73922	1.61482	0.345389	5.07097	3.95797e-07	1.22046e-05	Ccr1
ENSMUSG00000026017	13.7304	-1.01899	0.312699	-3.76604	0.000165861	0.00248292	Carf
ENSMUSG00000026068	3.05087	1.16761	0.51581	3.02769	0.00246428	0.0229728	Il18rap
ENSMUSG00000026070	2.92281	1.2128	0.552591	3.00575	0.00264929	0.0243361	Il18r1
ENSMUSG00000026163	3.8243	1.43063	0.476625	3.61354	0.000302048	0.00411213	Sphkap
ENSMUSG00000026180	3.86709	2.32287	0.523897	4.86836	1.12528e-06	3.06394e-05	Cxcr2
ENSMUSG00000026193	177.126	1.75449	0.0805662	21.8723	4.76729e-106	9.8281e-103	Fn1
ENSMUSG00000026347	6.76109	1.68545	0.37319	4.92691	8.35386e-07	2.35458e-05	Tmem163
ENSMUSG00000026365	363.683	1.14057	0.129834	9.01996	1.88166e-19	3.43724e-17	Cfh
ENSMUSG00000026390	1.40559	6.13698	1.68009	3.82871	0.000128818	0.00199033	Marco
ENSMUSG00000026395	22.9877	1.2123	0.202163	6.29682	3.03804e-10	1.63589e-08	Ptprc
ENSMUSG00000026417	4.0735	3.7272	0.704516	5.6558	1.55125e-08	6.46997e-07	Pigr
ENSMUSG00000026479	11.2386	1.26868	0.325002	4.36103	1.2945e-05	0.000268019	Lamc2
ENSMUSG00000026579	7.39885	1.92165	0.437836	4.82278	1.41573e-06	3.76251e-05	F5
ENSMUSG00000026581	6.96268	1.70567	0.400756	4.69644	2.64734e-06	6.57362e-05	Sell
ENSMUSG00000026582	7.27846	2.22818	0.342791	6.79073	1.11566e-11	7.55874e-10	Sele
ENSMUSG00000026655	6.59844	1.52574	0.365288	4.62099	3.81914e-06	9.12483e-05	Fam107b
ENSMUSG00000026728	371.169	1.10269	0.0577214	19.1846	4.97788e-82	5.98632e-79	Vim
ENSMUSG00000026827	13.039	1.24713	0.307177	4.50364	6.67997e-06	0.000149455	Gpd2
ENSMUSG00000026857	9.45176	-1.00453	0.416651	-3.0909	0.00199552	0.0195767	Ntmt1
ENSMUSG00000027009	8.26663	1.03713	0.331053	3.66845	0.000244021	0.00344567	Itga4
ENSMUSG00000027070	4.89608	3.07578	0.594797	5.54861	2.87954e-08	1.12007e-06	Lrp2
ENSMUSG00000027078	10.6944	1.32932	0.31153	4.69288	2.69381e-06	6.65657e-05	Ube2l6
ENSMUSG00000027195	15.4546	1.30254	0.247583	5.60796	2.04729e-08	8.29898e-07	Hsd17b12
ENSMUSG00000027483	22.4969	11.6479	1.19635	8.87806	6.80337e-19	1.18288e-16	Bpifa1
ENSMUSG00000027485	5.04533	5.13403	0.745716	7.14999	8.67836e-13	6.73319e-11	Bpifb1
ENSMUSG00000027508	8.1788	1.03011	0.337364	3.60969	0.000306563	0.00416967	Pag1
ENSMUSG00000027533	39.2799	1.11833	0.157238	7.35545	1.90279e-13	1.66419e-11	Fabp5
ENSMUSG00000027907	13.8528	2.15954	0.251328	8.78456	1.56971e-18	2.50762e-16	S100a11
ENSMUSG00000027962	34.9417	1.2633	0.19715	6.68603	2.29299e-11	1.51096e-09	Vcam1
ENSMUSG00000028015	8.74074	1.08534	0.325738	3.85062	0.000117817	0.00183808	Ctso
ENSMUSG00000028019	6.53373	1.34654	0.39538	3.93632	8.27392e-05	0.00135837	Pdgfc
ENSMUSG00000028108	29.3356	1.0738	0.222211	5.18957	2.10782e-07	6.7746e-06	Ecm1
ENSMUSG00000028270	20.803	1.49569	0.209978	7.38128	1.56771e-13	1.41397e-11	Gbp2
ENSMUSG00000028343	17.114	1.03241	0.218935	5.07302	3.9155e-07	1.20995e-05	Erp44
ENSMUSG00000028369	33.2641	1.08651	0.216954	5.35654	8.4831e-08	2.97135e-06	Svep1
ENSMUSG00000028583	11.4042	1.79343	0.274313	6.82026	9.08747e-12	6.24482e-10	Pdpn
ENSMUSG00000028656	48.739	1.10278	0.138629	8.19845	2.43511e-16	3.05575e-14	Cap1
ENSMUSG00000028859	8.93867	1.49786	0.409299	4.16661	3.09161e-05	0.000579415	Csf3r
ENSMUSG00000028871	1.75904	1.74404	0.897381	2.88518	0.00391188	0.0331683	Rspo1
ENSMUSG00000028874	4.34024	1.356	0.464535	3.53112	0.000413805	0.00537984	Fgr
ENSMUSG00000028936	59.428	1.051	0.137314	7.88401	3.17049e-15	3.57448e-13	Rpl22
ENSMUSG00000029019	128.654	1.39564	0.126957	11.1341	8.56356e-29	3.34002e-26	Nppb
ENSMUSG00000029174	57.4501	1.00468	0.123483	8.36468	6.02759e-17	8.12936e-15	Tbc1d1
ENSMUSG00000029304	2.9723	1.67722	0.639635	3.33561	0.000851131	0.00987353	Spp1
ENSMUSG00000029372	4.62087	3.15485	0.533224	6.24759	4.16828e-10	2.20338e-08	Ppbp
ENSMUSG00000029373	10.6643	1.37139	0.302732	4.94619	7.568e-07	2.15412e-05	Pf4
ENSMUSG00000029482	14.4799	2.18884	0.253873	8.84251	9.35953e-19	1.57055e-16	Aacs
ENSMUSG00000029561	18.228	1.03077	0.258879	4.39944	1.08531e-05	0.000230324	Oasl2
ENSMUSG00000029810	17.3658	1.37075	0.299013	4.98059	6.33923e-07	1.84811e-05	Tmem176b
ENSMUSG00000030017	4.73311	6.31551	1.12494	5.94679	2.7346e-09	1.29812e-07	Reg3g
ENSMUSG00000030088	11.9601	1.20511	0.322815	4.20766	2.58024e-05	0.000489297	Aldh1l1
ENSMUSG00000030162	3.35926	1.45072	0.564228	3.28597	0.00101631	0.0114492	Olr1
ENSMUSG00000030208	35.627	1.04014	0.175759	6.19392	5.86868e-10	3.04074e-08	Emp1
ENSMUSG00000030220	8.4256	1.15793	0.367217	3.70083	0.000214892	0.00309183	Arhgdib
ENSMUSG00000030278	7.09123	6.11766	0.884587	7.20691	5.72364e-13	4.51355e-11	Cidec
ENSMUSG00000030342	23.1099	1.28573	0.196638	6.81095	9.6955e-12	6.63108e-10	Cd9
ENSMUSG00000030546	4.66971	5.56971	1.10556	5.40385	6.52241e-08	2.35312e-06	Plin1
ENSMUSG00000030587	3.98173	1.08441	0.538354	2.86363	0.00418812	0.0350167	2200002D01Rik
ENSMUSG00000030671	11.3113	1.16431	0.315546	4.16742	3.0807e-05	0.000578122	Pde3b
ENSMUSG00000030688	46.7998	1.22997	0.141725	8.88737	6.25741e-19	1.10123e-16	Stard10
ENSMUSG00000030772	79.6949	1.34209	0.121892	11.1805	5.08272e-29	2.03746e-26	Dkk3
ENSMUSG00000030786	38.7633	1.08363	0.155264	7.25895	3.90096e-13	3.1805e-11	Itgam
ENSMUSG00000030844	4.49588	1.01778	0.489497	2.89487	0.00379314	0.0323707	Rgs10
ENSMUSG00000030849	3.90182	1.43563	0.547388	3.31871	0.000904343	0.0103823	Fgfr2
ENSMUSG00000031246	30.3338	1.19488	0.190705	6.5317	6.50261e-11	4.01022e-09	Sh3bgrl
ENSMUSG00000031373	3.42442	2.51999	0.732137	3.98945	6.62258e-05	0.0011204	Car5b
ENSMUSG00000031400	8.07622	1.49568	0.338275	4.83519	1.33016e-06	3.58126e-05	G6pdx
ENSMUSG00000031489	1.6082	2.7134	1.27251	2.98955	0.00279387	0.0254535	Adrb3
ENSMUSG00000031517	6.7632	2.07372	0.39084	5.66726	1.45097e-08	6.06925e-07	Gpm6a
ENSMUSG00000031584	18.7332	1.40697	0.213066	6.87909	6.0236e-12	4.21974e-10	Gsr
ENSMUSG00000031613	9.56337	1.84707	0.367709	5.39672	6.78706e-08	2.43037e-06	Hpgd
ENSMUSG00000031673	9.55711	1.07708	0.272787	4.38342	1.16828e-05	0.000245408	Cdh11
ENSMUSG00000031762	92.5698	1.07145	0.111042	9.85353	6.61812e-23	1.64666e-20	Mt2
ENSMUSG00000031805	39.1304	-1.17185	0.220985	-5.63387	1.7621e-08	7.24471e-07	Jak3
ENSMUSG00000031827	8.60462	1.0577	0.337446	3.67889	0.000234248	0.00332542	Cotl1
ENSMUSG00000031906	15.3444	2.00164	0.288505	7.21314	5.46753e-13	4.33527e-11	Smpd3
ENSMUSG00000031994	7.97049	1.40163	0.339507	4.5727	4.81491e-06	0.000112252	Adamts8
ENSMUSG00000032068	1.75052	1.82546	0.861911	2.99044	0.00278572	0.0253953	Plet1
ENSMUSG00000032116	31.1327	1.07544	0.185033	6.10709	1.01461e-09	5.04893e-08	Stt3a
ENSMUSG00000032186	9.47369	1.0718	0.328993	3.76847	0.000164253	0.00247285	Tmod2
ENSMUSG00000032231	55.8724	1.19787	0.136944	8.94521	3.71251e-19	6.61423e-17	Anxa2
ENSMUSG00000032271	4.53297	1.46652	0.509249	3.51252	0.000443874	0.00570904	Nnmt
ENSMUSG00000032487	6.9588	1.31802	0.350345	4.2452	2.18395e-05	0.000421346	Ptgs2
ENSMUSG00000032496	8.01999	9.99871	1.20253	7.6896	1.47598e-14	1.52142e-12	Ltf
ENSMUSG00000032548	19.0092	1.04739	0.21597	5.19677	2.02783e-07	6.57609e-06	Slco2a1
ENSMUSG00000032554	28.3434	1.68863	0.184946	9.3396	9.66983e-21	1.99351e-18	Trf
ENSMUSG00000032968	3.39541	-1.54799	0.820474	-2.7611	0.00576075	0.0447477	Inha
ENSMUSG00000033022	5.4375	2.78389	0.479553	6.13206	8.67461e-10	4.36179e-08	Cdo1
ENSMUSG00000033099	14.22	1.02076	0.256631	4.39949	1.08504e-05	0.000230324	Nol12
ENSMUSG00000033220	2.98315	1.94001	0.613505	3.75866	0.000170824	0.00254929	Rac2
ENSMUSG00000033576	2.933	3.09482	0.873595	4.0805	4.4939e-05	0.000802617	Apol6
ENSMUSG00000033777	3.26061	1.65044	0.533042	3.69257	0.000221998	0.00317781	Tlr13
ENSMUSG00000034255	29.3397	-1.06804	0.257378	-4.5594	5.13005e-06	0.000118732	Arhgap27
ENSMUSG00000034463	4.90907	1.06112	0.438508	3.12216	0.0017953	0.0179411	Scara3
ENSMUSG00000034845	20.7343	1.49868	0.192115	8.03811	9.12377e-16	1.07045e-13	Plvap
ENSMUSG00000035232	3.53079	1.27188	0.549908	3.08058	0.00206598	0.0200634	Pdk3
ENSMUSG00000035283	11.4267	-1.39362	0.404994	-3.96837	7.23652e-05	0.00121008	Adrb1
ENSMUSG00000035373	8.32154	1.27398	0.32227	4.41272	1.02082e-05	0.000219219	Ccl7
ENSMUSG00000035385	11.728	2.00595	0.341342	6.20196	5.57659e-10	2.91579e-08	Ccl2
ENSMUSG00000035493	42.7163	1.20691	0.152106	8.14892	3.67189e-16	4.56802e-14	Tgfbi
ENSMUSG00000036098	8.86656	1.57024	0.356958	4.82924	1.37055e-06	3.67628e-05	Myrf
ENSMUSG00000036438	68.5961	1.04854	0.113212	9.43653	3.85329e-21	8.17748e-19	Calm2
ENSMUSG00000036446	12.8739	1.171	0.331503	4.02915	5.598e-05	0.000965169	Lum
ENSMUSG00000037072	28.0302	1.0134	0.193419	5.55839	2.72279e-08	1.07208e-06	Sep15
ENSMUSG00000037742	513.055	1.16096	0.0579778	20.1016	7.14091e-90	9.36823e-87	Eef1a1
ENSMUSG00000038188	26.802	-1.06917	0.24866	-4.70507	2.53773e-06	6.34696e-05	Scarf1
ENSMUSG00000038633	16.8763	1.05852	0.256208	4.55259	5.29906e-06	0.000122098	Degs1
ENSMUSG00000038642	23.2417	1.48365	0.189427	8.07732	6.62055e-16	7.83124e-14	Ctss
ENSMUSG00000038725	33.3332	2.09307	0.164649	12.8625	7.32138e-38	4.59369e-35	Pkhd1l1
ENSMUSG00000038791	1.53301	6.90029	1.43825	4.65204	3.28672e-06	7.99843e-05	Scgb3a2
ENSMUSG00000038871	18.2105	1.28727	0.242225	5.65232	1.58301e-08	6.58295e-07	Bpgm
ENSMUSG00000039001	45.3788	1.05823	0.140389	7.7616	8.38639e-15	9.03165e-13	Rps21
ENSMUSG00000039232	3.75223	1.70988	0.544693	3.7365	0.000186601	0.00275341	Stx11
ENSMUSG00000039236	3.63752	1.39363	0.566905	3.20044	0.00137219	0.0145377	Isg20
ENSMUSG00000039328	6.84113	-2.06394	0.606329	-3.93401	8.35398e-05	0.00136996	Rnf122
ENSMUSG00000039405	10.8702	1.17696	0.332163	4.03316	5.50323e-05	0.000953387	Prss23
ENSMUSG00000039481	6.63697	-1.09709	0.531715	-2.86463	0.00417494	0.0349469	Nrtn
ENSMUSG00000039497	12.1524	1.11852	0.252263	4.83113	1.35758e-06	3.64827e-05	Dse
ENSMUSG00000040003	32.4524	-1.04416	0.2067	-5.36056	8.29623e-08	2.91296e-06	Magi2
ENSMUSG00000040146	6.8149	-1.13033	0.465811	-3.12176	0.00179771	0.0179411	Rgl3
ENSMUSG00000040152	142.672	1.47199	0.115934	12.844	9.28995e-38	5.58597e-35	Thbs1
ENSMUSG00000040254	6.2183	1.16253	0.464569	3.19871	0.00138044	0.0145645	Sema3d
ENSMUSG00000040441	8.84462	-1.27336	0.47301	-3.32779	0.000875386	0.0101062	Slc26a10
ENSMUSG00000040612	6.2476	1.14038	0.374524	3.61592	0.000299281	0.0040783	Ildr2
ENSMUSG00000040747	5.30853	1.6957	0.380513	4.8715	1.10756e-06	3.02711e-05	Cd53
ENSMUSG00000040809	4.99651	2.93761	0.544208	5.75352	8.74025e-09	3.82912e-07	Chil3
ENSMUSG00000041220	7.78857	2.89832	0.43704	6.92716	4.29386e-12	3.08282e-10	Elovl6
ENSMUSG00000041362	7.18639	1.16523	0.466935	3.19962	0.00137609	0.0145377	Shtn1
ENSMUSG00000041559	6.85967	1.2461	0.342695	4.12054	3.77987e-05	0.000686994	Fmod
ENSMUSG00000041607	5.90183	2.17935	0.497217	4.8277	1.38116e-06	3.69788e-05	Mbp
ENSMUSG00000041616	1241.82	1.87204	0.0541437	34.6761	1.80531e-263	1.30262e-259	Nppa
ENSMUSG00000041653	4.51537	1.50724	0.570218	3.33615	0.000849487	0.00986822	Pnpla3
ENSMUSG00000041959	34.5228	1.54685	0.181817	8.72418	2.68123e-18	4.0305e-16	S100a10
ENSMUSG00000042045	35.3999	2.30997	0.168419	13.8607	1.09552e-43	7.18612e-41	Sln
ENSMUSG00000042099	106.776	-1.1957	0.162972	-7.5653	3.86966e-14	3.77318e-12	Kank3
ENSMUSG00000042985	4.65622	3.09374	0.616733	5.41581	6.10122e-08	2.21223e-06	Upk3b
ENSMUSG00000043110	3.69134	2.60534	0.671801	4.38081	1.18238e-05	0.000247648	Lrrn4
ENSMUSG00000043263	5.55576	1.64632	0.43139	4.2945	1.75088e-05	0.000346122	Pyhin1
ENSMUSG00000044037	36.2107	-1.09183	0.220081	-5.296	1.18366e-07	4.01916e-06	Als2cl
ENSMUSG00000044258	27.639	1.80031	0.203078	9.0707	1.18253e-19	2.21624e-17	Ctla2a
ENSMUSG00000044468	21.1266	1.77865	0.237425	7.74798	9.33628e-15	9.98013e-13	Fam46c
ENSMUSG00000045350	5.10965	-1.22168	0.613451	-2.82548	0.00472098	0.0383174	Fam186a
ENSMUSG00000045545	3.39815	1.72345	0.576852	3.60346	0.000314011	0.00424695	Krt14
ENSMUSG00000045763	3.34547	2.09585	0.660452	3.76293	0.000167937	0.0025088	Basp1
ENSMUSG00000046275	4.24427	1.25166	0.557069	3.03204	0.0024291	0.0227921	Tusc5
ENSMUSG00000046721	6.95357	1.32803	0.378153	4.02794	5.62676e-05	0.000967817	Rpl14-ps1
ENSMUSG00000046733	2.30204	1.19192	0.708509	2.72156	0.00649751	0.0490149	Gprc5a
ENSMUSG00000046805	12.5391	1.45122	0.316429	4.97861	6.40427e-07	1.85956e-05	Mpeg1
ENSMUSG00000046844	1.49508	2.39748	1.37828	2.71828	0.00656226	0.0494197	Vat1l
ENSMUSG00000047139	7.86456	2.48375	0.335755	7.6559	1.91965e-14	1.95088e-12	Cd24a
ENSMUSG00000047228	1.43068	1.77166	1.049	2.8076	0.00499122	0.0401496	BC048546
ENSMUSG00000047798	7.92941	1.9824	0.358697	5.86862	4.39445e-09	2.00052e-07	Cd300lf
ENSMUSG00000048387	5.63211	1.81271	0.481654	4.2654	1.99546e-05	0.000389141	Osr1
ENSMUSG00000049001	6.40801	1.27343	0.385028	3.84503	0.000120536	0.00187643	Ndnf
ENSMUSG00000049103	12.7464	1.61159	0.275321	6.17118	6.7782e-10	3.48101e-08	Ccr2
ENSMUSG00000049313	25.7977	1.07554	0.188597	6.00065	1.96524e-09	9.54895e-08	Sorl1
ENSMUSG00000049382	14.9402	2.37019	0.322383	7.61291	2.67986e-14	2.66711e-12	Krt8
ENSMUSG00000049744	3.94503	1.01351	0.527491	2.80158	0.0050853	0.0406796	Arhgap15
ENSMUSG00000050335	8.53087	2.19915	0.345872	6.65854	2.76563e-11	1.79778e-09	Lgals3
ENSMUSG00000051985	3.23426	-2.77602	1.25757	-3.03134	0.00243468	0.0228297	Igfn1
ENSMUSG00000052397	83.5355	1.07354	0.111787	9.78224	1.34212e-22	3.22803e-20	Ezr
ENSMUSG00000052681	35.4134	1.04027	0.161412	6.69977	2.08748e-11	1.38823e-09	Rap1b
ENSMUSG00000052749	6.15664	1.15584	0.362555	3.73958	0.000184327	0.00272943	Trim30b
ENSMUSG00000052794	8.26308	-1.32937	0.478164	-3.4028	0.000666998	0.0080346	1700030K09Rik
ENSMUSG00000052974	3.64665	8.78955	1.26665	6.41148	1.44115e-10	8.28573e-09	Cyp2f2
ENSMUSG00000053279	26.7552	1.26236	0.198928	6.61582	3.69501e-11	2.38047e-09	Aldh1a1
ENSMUSG00000053897	21.1807	2.24967	0.236944	9.69509	3.1637e-22	7.24689e-20	Slc39a8
ENSMUSG00000054555	3.74194	1.45023	0.591186	3.20006	0.00137401	0.0145377	Adam12
ENSMUSG00000054641	8.67743	1.01331	0.311492	3.7715	0.000162269	0.00244691	Mmrn1
ENSMUSG00000054675	4.75245	1.63131	0.491489	3.88114	0.000103968	0.0016542	Tmem119
ENSMUSG00000054966	6.23204	1.18579	0.372393	3.74746	0.000178631	0.00265209	Lmntd1
ENSMUSG00000054986	1.66884	5.10786	1.41601	4.105	4.04313e-05	0.000728419	Sec14l3
ENSMUSG00000055172	19.1152	1.05636	0.204677	5.49315	3.94826e-08	1.47993e-06	C1ra
ENSMUSG00000055653	9.69851	2.22975	0.366329	6.40284	1.52517e-10	8.66526e-09	Gpc3
ENSMUSG00000055994	4.51861	-1.29242	0.656602	-2.80453	0.00503896	0.0404434	Nod2
ENSMUSG00000056054	2.73699	2.02448	0.679946	3.60902	0.00030735	0.00417643	S100a8
ENSMUSG00000056071	6.85085	2.80224	0.402312	7.23316	4.7188e-13	3.82567e-11	S100a9
ENSMUSG00000056220	8.58754	1.20549	0.355658	3.9123	9.14208e-05	0.00147903	Pla2g4a
ENSMUSG00000057113	104.161	1.06196	0.116919	9.25454	2.15156e-20	4.22496e-18	Npm1
ENSMUSG00000058258	6.15065	1.28513	0.386252	3.87538	0.000106459	0.00169197	Idi1
ENSMUSG00000058427	3.76974	1.21312	0.452526	3.33972	0.000838615	0.00975972	Cxcl2
ENSMUSG00000058546	110.837	1.13145	0.11165	10.3069	6.55522e-25	1.8192e-22	Rpl23a
ENSMUSG00000058624	60.9638	1.16713	0.138476	8.6427	5.49023e-18	7.8445e-16	Gda
ENSMUSG00000058715	4.32429	1.83466	0.557656	3.86351	0.000111768	0.00175892	Fcer1g
ENSMUSG00000059173	12.1559	1.26236	0.293119	4.72007	2.35758e-06	5.94795e-05	Pde1a
ENSMUSG00000059498	8.06324	1.03321	0.363276	3.43952	0.000582745	0.00717542	Fcgr3
ENSMUSG00000059854	1.88368	1.24561	0.689097	2.78515	0.00535027	0.0422373	Hydin
ENSMUSG00000060063	6.06036	1.00995	0.406058	3.16823	0.00153371	0.0159001	Alox5ap
ENSMUSG00000060703	5.4361	1.12049	0.389191	3.48577	0.000490717	0.00622279	Cd302
ENSMUSG00000060802	61.1909	1.15169	0.133726	8.78374	1.58127e-18	2.50762e-16	B2m
ENSMUSG00000060962	1.39577	2.67776	1.01156	3.34057	0.000836076	0.00974808	Dmkn
ENSMUSG00000061048	4.08105	2.53876	0.671498	4.29078	1.78046e-05	0.000351009	Cdh3
ENSMUSG00000061816	41.498	1.77913	0.164161	11.0112	3.3745e-28	1.28151e-25	Myl1
ENSMUSG00000063415	9.03006	-1.62737	0.459562	-4.05313	5.05371e-05	0.000888308	Cyp26b1
ENSMUSG00000064057	5.99574	4.90609	0.62496	8.09447	5.75166e-16	6.85968e-14	Scgb3a1
ENSMUSG00000064356	404.61	1.01518	0.350033	3.48626	0.00048982	0.00621729	mt-Atp8
ENSMUSG00000064945	242.767	1.11094	0.507459	2.98577	0.00282863	0.0257053	Rny3
ENSMUSG00000065721	2.94941	1.42107	0.725603	2.87952	0.00398286	0.0336712	Gm26168
ENSMUSG00000066108	24.1926	7.7986	0.764797	10.3911	2.7232e-25	7.85969e-23	Muc5b
ENSMUSG00000067149	2.12974	4.73549	1.20059	4.4068	1.04907e-05	0.000224616	Jchain
ENSMUSG00000067235	4.47464	1.0104	0.465608	2.94546	0.00322476	0.0284976	H2-Q10
ENSMUSG00000067818	41.763	1.49244	0.158634	9.60404	7.68746e-22	1.7334e-19	Myl9
ENSMUSG00000068205	7.59899	-1.07597	0.492249	-2.94682	0.00321058	0.0283896	Macrod2
ENSMUSG00000068876	4.07551	1.84868	0.55503	3.90396	9.46311e-05	0.00152243	Cgn
ENSMUSG00000069516	51.2182	1.47558	0.132732	11.2962	1.36948e-29	5.81264e-27	Lyz2
ENSMUSG00000069792	2.83654	1.69386	0.673773	3.2605	0.00111218	0.0123081	Wfdc17
ENSMUSG00000069919	44.7784	1.48343	0.173226	8.78375	1.58114e-18	2.50762e-16	Hba-a1
ENSMUSG00000070802	5.71364	-1.26767	0.569006	-2.98263	0.00285788	0.025865	Pnmal2
ENSMUSG00000071866	111.623	1.04731	0.101763	10.4477	1.50129e-25	4.42145e-23	Ppia
ENSMUSG00000072620	14.1479	1.0647	0.253559	4.61148	3.99808e-06	9.48953e-05	Slfn2
ENSMUSG00000072770	10.2233	-1.12843	0.438095	-3.2225	0.00127076	0.013694	Acrbp
ENSMUSG00000073489	24.8343	1.10061	0.215757	5.43876	5.36525e-08	1.95475e-06	Ifi204
ENSMUSG00000074224	3.97267	-1.49687	0.575472	-3.28669	0.00101374	0.0114291	4932431P20Rik
ENSMUSG00000074623	2.38044	-2.34943	1.17993	-2.79466	0.00519536	0.0412854	Gm826
ENSMUSG00000074652	328.81	-1.03304	0.0977112	-10.7397	6.62806e-27	2.12554e-24	Myh7b
ENSMUSG00000074677	1.73307	1.98001	0.85145	3.12905	0.00175371	0.0175748	Sirpb1c
ENSMUSG00000075249	1.57319	-3.62828	1.44376	-3.25923	0.00111714	0.0123536	Fsip2
ENSMUSG00000076433	8.90334	-1.01254	0.500542	-2.81258	0.00491452	0.0395988	BC100451
ENSMUSG00000078763	4.43615	1.67003	0.441073	4.28068	1.86319e-05	0.000366817	Slfn1
ENSMUSG00000078784	7.86545	1.1294	0.362216	3.6749	0.000237943	0.00336768	1810022K09Rik
ENSMUSG00000079012	3.09184	1.5215	0.700924	3.01232	0.00259256	0.0239018	Serpina3m
ENSMUSG00000079017	4.47663	1.21455	0.432579	3.43171	0.000599778	0.00734131	Ifi27l2a
ENSMUSG00000079227	10.5775	1.2719	0.309688	4.54629	5.45987e-06	0.000125464	Ccr5
ENSMUSG00000079293	2.14743	1.80558	0.76238	3.14159	0.00168031	0.0170723	Clec7a
ENSMUSG00000079419	5.91741	1.07968	0.489931	2.98904	0.00279856	0.0254802	Ms4a6c
ENSMUSG00000079435	47.84	1.24788	0.148311	8.63555	5.84443e-18	8.26872e-16	Rpl36a
ENSMUSG00000079455	3.10619	-2.21472	0.794471	-3.41988	0.00062649	0.00761658	Gm16026
ENSMUSG00000079620	2.96469	3.20786	0.762993	4.66682	3.05891e-06	7.49459e-05	Muc4
ENSMUSG00000079641	22.0234	1.01754	0.200958	5.39872	6.71194e-08	2.40945e-06	Rpl39
ENSMUSG00000081583	17.7853	-1.04572	0.343472	-3.60004	0.000318171	0.00429114	Gm14769
ENSMUSG00000081824	11.301	-1.14932	0.388252	-3.52326	0.000426276	0.00552703	BC002163
ENSMUSG00000082277	1.7849	-4.08935	1.36858	-3.3944	0.000687794	0.00825219	Gm15807
ENSMUSG00000082286	14.4379	-1.29376	0.39163	-3.83481	0.000125661	0.00194364	Pisd-ps1
ENSMUSG00000082876	1.96237	-2.90329	1.17596	-3.15927	0.00158163	0.0162452	Gm11889
ENSMUSG00000085272	30.0762	1.06239	0.201615	5.59348	2.22564e-08	8.94658e-07	Sbk3
ENSMUSG00000086806	21.8736	1.16016	0.299929	4.31171	1.62e-05	0.000325601	Gm13054
ENSMUSG00000087177	4.9288	-1.50599	0.588376	-3.23077	0.00123458	0.0133856	E130307A14Rik
ENSMUSG00000090231	5.88581	2.7657	0.464993	6.2698	3.6151e-10	1.9322e-08	Cfb
ENSMUSG00000091694	2.31062	2.85797	0.798339	4.11302	3.90514e-05	0.000707091	Apol11b
ENSMUSG00000093938	3.3188	1.415	0.569276	3.21304	0.0013134	0.014019	Evi2b
ENSMUSG00000095186	4.61405	-1.67932	0.596891	-3.44843	0.000563865	0.00697868	Gm10718
ENSMUSG00000095891	5.04477	-1.24454	0.567738	-2.9706	0.00297222	0.0266908	Gm10717
ENSMUSG00000096519	1.41811	-3.36962	1.53719	-2.96087	0.00306768	0.0273838	Gm10721
ENSMUSG00000096768	63.7736	1.30732	0.214443	6.39864	1.56767e-10	8.87181e-09	Erdr1
ENSMUSG00000098112	7.73481	1.25095	0.397761	3.71092	0.000206511	0.00299513	Bin2
ENSMUSG00000099400	1.47945	-3.45476	1.45477	-3.05428	0.002256	0.0215177	Kat6b-ps1
ENSMUSG00000100254	3.31084	-3.43403	1.33933	-3.1598	0.00157878	0.0162297	Trpc2
ENSMUSG00000103238	3.24091	-1.46502	0.800202	-2.76241	0.00573761	0.0446358	Gm36527
ENSMUSG00000104525	7.45919	-1.18226	0.444339	-3.30287	0.000957017	0.0108917	Gm37334
ENSMUSG00000105416	2.03997	-2.84756	1.38393	-2.93712	0.00331273	0.0291472	RP24-560A18.3
ENSMUSG00000106220	7.71817	-1.39164	0.443206	-3.69565	0.000219324	0.00314618	RP24-488I7.1
ENSMUSG00000106986	3.09568	-4.49618	1.27255	-4.0664	4.77452e-05	0.000842863	RP24-351E22.1
