# Supplementary material for: Targeted Delivery of mRNA to the Heart via Extracellular Vesicles or Lipid Nanoparticles
Source: J Extracell Vesicles. 2026 Jun 11;15(6):e70324. doi: 10.1002/jev2.70324 (PMC13257898; doi:10.1002/jev2.70324)
Supplement: Supplementary file 8 — Supporting Information:jev270324‐sup‐0008‐TableS7.xlsx [file JEV2-15-e70324-s002.xlsx]

## Sheet: Inflamm_genes_all vehicles
Supplementary table 7: List of inflammatory genes (up/down regulated) after delivery of VEGF-A mRNA to the cardiac tissue via CPC SEC-EVs, HTB SEC-EVs, HUVEC SEC-EVs and LNPs.
CPC SEC-EVs
Ensembl Gene ID	baseMean	log2FC	lfcSE	stat	pvalue	padj	gene_symbol	Up/down regulation
ENSMUSG00000019122	16.5122	-1.0182	0.432508	-3.09585	0.00196248	0.0394062	Ccl9	Down reglated
ENSMUSG00000026580	19.7199	-1.17598	0.426357	-3.39622	0.00068323	0.0183004	Selp	Down reglated
ENSMUSG00000029380	9.97744	-1.27567	0.562665	-3.03829	0.00237924	0.0444098	Cxcl1	Down reglated
ENSMUSG00000044768	17.564	-1.57897	0.374195	-4.66374	3.10517e-06	0.000235465	D1Ertd622e	Down reglated
HTB SEC-EVs
	baseMean	log2FC	lfcSE	stat	pvalue	padj	gene_symbol
ENSMUSG00000001750	17.4746	1.30384	0.310865	4.63695	3.53582e-06	0.000150075	Tcirg1	up-reglated
HUVEC SEC-EVs
ENSMUSG00000021624	1.75504	2.21521	1.06218	3.03617	0.00239605	0.0497684	Cd180	up-reglated
ENSMUSG00000050440	10.0252	1.06975	0.471444	3.09863	0.0019442	0.0425847	Hamp	up-reglated
LNPs
	baseMean	log2FC	lfcSE	stat	pvalue	padj	gene_symbol
ENSMUSG00000030017	4.73311	6.31551	1.12494	5.94679	2.7346e-09	1.29812e-07	Reg3g	up-reglated
ENSMUSG00000025153	170.578	3.53507	0.154916	22.9201	2.92648e-116	8.44641e-113	Fasn	up-reglated
ENSMUSG00000029372	4.62087	3.15485	0.533224	6.24759	4.16828e-10	2.20338e-08	Ppbp	up-reglated
ENSMUSG00000040809	4.99651	2.93761	0.544208	5.75352	8.74025e-09	3.82912e-07	Chil3	up-reglated
ENSMUSG00000056071	6.85085	2.80224	0.402312	7.23316	4.7188e-13	3.82567e-11	S100a9	up-reglated
ENSMUSG00000018927	25.1497	2.56716	0.23983	10.9018	1.12956e-27	3.97576e-25	Ccl6	up-reglated
ENSMUSG00000050440	10.0252	2.29728	0.327779	7.28402	3.24021e-13	2.70451e-11	Hamp	up-reglated
ENSMUSG00000024164	263.946	2.19853	0.0898833	24.5196	9.1249e-133	3.29204e-129	C3	up-reglated
ENSMUSG00000023078	3.0745	2.0564	0.612716	3.91765	8.9415e-05	0.00145473	Cxcl13	up-reglated
ENSMUSG00000056054	2.73699	2.02448	0.679946	3.60902	0.00030735	0.00417643	S100a8	up-reglated
ENSMUSG00000035385	11.728	2.00595	0.341342	6.20196	5.57659e-10	2.91579e-08	Ccl2	up-reglated
ENSMUSG00000026580	19.7199	1.91528	0.205713	9.50348	2.02988e-21	4.37213e-19	Selp	up-reglated
ENSMUSG00000019122	16.5122	1.68309	0.223238	7.78747	6.83619e-15	7.47372e-13	Ccl9	up-reglated
ENSMUSG00000033777	3.26061	1.65044	0.533042	3.69257	0.000221998	0.00317781	Tlr13	up-reglated
ENSMUSG00000025804	6.73922	1.61482	0.345389	5.07097	3.95797e-07	1.22046e-05	Ccr1	up-reglated
ENSMUSG00000049103	12.7464	1.61159	0.275321	6.17118	6.7782e-10	3.48101e-08	Ccr2	up-reglated
ENSMUSG00000015340	7.00019	1.60092	0.343306	5.06013	4.18968e-07	1.27787e-05	Cybb	up-reglated
ENSMUSG00000040152	142.672	1.47199	0.115934	12.844	9.28995e-38	5.58597e-35	Thbs1	up-reglated
ENSMUSG00000030162	3.35926	1.45072	0.564228	3.28597	0.00101631	0.0114492	Olr1	up-reglated
ENSMUSG00000024659	22.9313	1.37471	0.189478	7.5018	6.29479e-14	5.93726e-12	Anxa1	up-reglated
ENSMUSG00000029373	10.6643	1.37139	0.302732	4.94619	7.568e-07	2.15412e-05	Pf4	up-reglated
ENSMUSG00000032487	6.9588	1.31802	0.350345	4.2452	2.18395e-05	0.000421346	Ptgs2	up-reglated
ENSMUSG00000035373	8.32154	1.27398	0.32227	4.41272	1.02082e-05	0.000219219	Ccl7	up-reglated
ENSMUSG00000079227	10.5775	1.2719	0.309688	4.54629	5.45987e-06	0.000125464	Ccr5	up-reglated
ENSMUSG00000023913	7.66043	1.23262	0.337255	4.14821	3.35087e-05	0.000621547	Pla2g7	up-reglated
ENSMUSG00000058427	3.76974	1.21312	0.452526	3.33972	0.000838615	0.00975972	Cxcl2	up-reglated
ENSMUSG00000026070	2.92281	1.2128	0.552591	3.00575	0.00264929	0.0243361	Il18r1	up-reglated
ENSMUSG00000026068	3.05087	1.16761	0.51581	3.02769	0.00246428	0.0229728	Il18rap	up-reglated
ENSMUSG00000026365	363.683	1.14057	0.129834	9.01996	1.88166e-19	3.43724e-17	Cfh	up-reglated
ENSMUSG00000028108	29.3356	1.0738	0.222211	5.18957	2.10782e-07	6.7746e-06	Ecm1	up-reglated
ENSMUSG00000055994	4.51861	-1.29242	0.656602	-2.80453	0.00503896	0.0404434	Nod2	Down reglated
ENSMUSG00000063415	9.03006	-1.62737	0.459562	-4.05313	5.05371e-05	0.000888308	Cyp26b1	Down reglated
