# Supplementary material for: Targeted Delivery of mRNA to the Heart via Extracellular Vesicles or Lipid Nanoparticles
Source: J Extracell Vesicles. 2026 Jun 11;15(6):e70324. doi: 10.1002/jev2.70324 (PMC13257898; doi:10.1002/jev2.70324)
Supplement: Supplementary file 9 — Supporting Information:jev270324‐sup‐0009‐TableS8.xlsx [file JEV2-15-e70324-s006.xlsx]

## Sheet: Sheet1
Supplementary table 8: List of Canonical Pathways mediated by VEGF-A mRNA to cardiac tissue via CPC SEC-EVs, HTB SEC-EVs, HUVEC SEC-EVs and LNPs
	(-log(p-value))					z-score
Canonical Pathways:	CPC SEC-EVs	HTB SEC-EVs	HUVEC SEC-EVs	LNPs		CPC SEC-EVs	HTB SEC-EVs	HUVEC SEC-EVs	LNPs
Cardiomyocyte Differentiation via BMP Receptors (Bone morphogenetic protein receptor)	1.35384	0	0	1.27623		N/A	N/A	N/A	N/A
Apelin Cardiomyocyte Signaling Pathway	0.751134	0.286508	0	1.11167		N/A	N/A	N/A	2
Cardiac β-adrenergic Signaling	1.31112	0	0	0.77305		N/A	N/A	N/A	1.342
Factors Promoting Cardiogenesis in Vertebrates	1.44349	0	0	0		N/A	N/A	N/A	N/A
Nitric Oxide Signaling in the Cardiovascular System	1.63245	0.231912	0.39839	3.11615		N/A	N/A	N/A	2.121
Cardiac Hypertrophy Signaling (Enhanced)	1.04379	0	0.394411	4.53065		N/A	N/A	N/A	3.5
