# Supplementary material for: Targeted Delivery of mRNA to the Heart via Extracellular Vesicles or Lipid Nanoparticles
Source: J Extracell Vesicles. 2026 Jun 11;15(6):e70324. doi: 10.1002/jev2.70324 (PMC13257898; doi:10.1002/jev2.70324)
Supplement: Supplementary file 10 — Supporting Information:jev270324‐sup‐0010‐TableS9.xlsx [file JEV2-15-e70324-s007.xlsx]

## Sheet: GO_MGI_all
Supplementary table 9: Top10 enriched GO Biological Processes 2021 associated with the list of DEGs (differentially expressed genes), and top 10 enriched MGI Mammalian Phenotype Level 4 2021 associated with the list of DEGs.
Top10 enriched GO Biological Processes 2021 associated with the list of DEGs (differentially expressed genes)
CPC SEC-EVs
Index	Name	p-value
1	regulated exocytosis (GO:0045055)	7.443e-07
2	platelet degranulation (GO:0002576)	1.255e-05
3	cardiac muscle cell development (GO:0055013)	0.004322
4	in utero embryonic development (GO:0001701)	0.004686
5	synaptic vesicle cycle (GO:0099504)	0.006705
6	proton transmembrane transport (GO:1902600)	0.01008
7	lysosome localization (GO:0032418)	0.01008
8	fatty acid derivative biosynthetic process (GO:1901570)	0.01171
9	synaptic vesicle exocytosis (GO:0016079)	0.01171
10	signal release from synapse (GO:0099643)	0.01345
HTB SEC-EVs
Index	Name	p-value
1	endothelial cell chemotaxis (GO:0035767)	0.0008209
2	positive regulation of glucose transmembrane transport (GO:0010828)	0.005226
3	cell migration involved in sprouting angiogenesis (GO:0002042)	0.006876
4	equilibrioception (GO:0050957)	0.006922
5	regulation of type B pancreatic cell proliferation (GO:0061469)	0.006922
6	blood vessel endothelial cell migration (GO:0043534)	0.01375
7	positive regulation of fatty acid oxidation (GO:0046321)	0.0279
8	negative regulation of hydrogen peroxide-induced cell death (GO:1903206)	0.03249
9	positive regulation of histone deacetylation (GO:0031065)	0.03249
10	neuromuscular process controlling balance (GO:0050885)	0.03736
HUVEC SEC-EVs
Index	Name	p-value
1	regulation of biosynthetic process (GO:0009889)	0.000259
2	regulated exocytosis (GO:0045055)	0.0003251
3	fibrinolysis (GO:0042730)	0.0006895
4	platelet degranulation (GO:0002576)	0.0007696
5	muscle contraction (GO:0006936)	0.0009266
6	regulation of type B pancreatic cell proliferation (GO:0061469)	0.002067
7	induction of bacterial agglutination (GO:0043152)	0.002067
8	negative regulation of low-density lipoprotein receptor activity (GO:1905598)	0.00287
9	regulation of heterotypic cell-cell adhesion (GO:0034114)	0.003191
10	negative regulation of transport (GO:0051051)	0.003201
LNPs
Index	Name	p-value
1	neutrophil degranulation (GO:0043312)	1.853e-16
2	neutrophil activation involved in immune response (GO:0002283)	2.531e-16
3	neutrophil mediated immunity (GO:0002446)	3.191e-16
4	extracellular structure organization (GO:0043062)	5.181e-15
5	external encapsulating structure organization (GO:0045229)	5.861e-15
6	extracellular matrix organization (GO:0030198)	1.413e-13
7	cytokine-mediated signaling pathway (GO:0019221)	3.328e-10
8	granulocyte chemotaxis (GO:0071621)	5.25e-10
9	platelet degranulation (GO:0002576)	1.99e-09
10	positive regulation of metabolic process (GO:0009893)	3.276e-09
Top 10 enriched MGI Mammalian Phenotype Level 4 2021 associated with the list of DEGs
CPC SEC-EVs
Index	Name	p-value
1	subcutaneous hemorrhage MP:0031152	0.0003441
2	decreased CD8-positive, naive alpha-beta T cell number MP:0013435	0.0007283
3	skin hemorrhage MP:0011514	0.001067
4	abnormal blood coagulation MP:0002551	0.0012
5	abnormal visceral yolk sac blood island morphology MP:0011204	0.00217
6	increased bleeding time MP:0005606	0.00221
7	eye inflammation MP:0001851	0.002714
8	hemorrhage MP:0001914	0.004047
9	myeloid hyperplasia MP:0010373	0.007149
10	increased fat cell size MP:0006094	0.009051
HTB SEC-EVs
Index	Name	p-value
1	abnormal cochlear hair cell inter-stereocilial links morphology MP:0004577	0.006922
2	decreased granulocyte monocyte progenitor cell number MP:0013697	0.006922
3	delayed chorioallantoic fusion MP:0009656	0.006922
4	decreased hippocampus pyramidal cell number MP:0009971	0.009549
5	abnormal hair cell mechanoelectric transduction MP:0004431	0.0159
6	abnormal hippocampus pyramidal cell layer MP:0008284	0.02129
7	abnormal defecation MP:0003866	0.0279
8	abnormal orientation of inner hair cell stereociliary bundles MP:0004492	0.0279
9	abnormal orientation of cochlear hair cell stereociliary bundles MP:0004522	0.03736
10	absent teeth MP:0030610	0.03736
HUVEC SEC-EVs
Index	Name	p-value
1	uterine hemorrhage MP:0004898	0.002067
2	renal necrosis MP:0003946	0.00287
3	abnormal circulating alanine transaminase level MP:0001573	0.00287
4	abnormal vascular wound healing MP:0004883	0.003681
5	skin hemorrhage MP:0011514	0.008673
6	abnormal uterine environment MP:0004014	0.008673
7	abnormal energy homeostasis MP:0005448	0.01017
8	decreased left ventricle systolic pressure MP:0003822	0.01017
9	focal hepatic necrosis MP:0001656	0.01017
10	anisopoikilocytosis MP:0002641	0.01718
LNPs
Index	Name	p-value
1	abnormal leukocyte adhesion MP:0003628	2.337e-11
2	increased susceptibility to bacterial infection MP:0002412	4.337e-11
3	abnormal neutrophil physiology MP:0002463	1.603e-09
4	abnormal leukocyte physiology MP:0002442	3.205e-09
5	abnormal cellular extravasation MP:0009858	3.457e-09
6	abnormal leukocyte migration MP:0003156	5.218e-09
7	impaired neutrophil recruitment MP:0008719	2.46e-07
8	increased eosinophil cell number MP:0005011	8.719e-07
9	delayed wound healing MP:0002908	9.898e-07
10	impaired macrophage chemotaxis MP:0003799	1.079e-06
